# Supplementary material for: 2-Methyl-6-(4,4,10,13,14-penta­methyl-3-oxo-2,3,4,5,6,7,10,11,12,13,14,15,16,17-tetra­deca­hydro-1H-cyclo­penta­[a]phenanthren-17-yl)hept-2-enoic acid
Source: Acta Crystallogr Sect E Struct Rep Online. 2011 Feb 26;67(Pt 3):o711. doi: 10.1107/S1600536811006283 (PMC3052128; doi:10.1107/S1600536811006283)
Supplement: Supplementary file 2 [file e-67-0o711-Isup2.hkl]

#
# h,k,l, Fc-squared, Fo-squared, sigma(Fo-squared) and status flag
#
data_I
_shelx_title ' RAUF4N_0m in P4(3)2(1)2'
_shelx_refln_list_code          4
_shelx_F_calc_maximum      315.68
_exptl_crystal_F_000      2000.00
_reflns_d_resolution_high  0.8256
 
loop_
 _symmetry_equiv_pos_as_xyz
 'x, y, z'
 '-y+1/2, x+1/2, z+3/4'
 'y+1/2, -x+1/2, z+1/4'
 'x+1/2, -y+1/2, -z+1/4'
 '-x+1/2, y+1/2, -z+3/4'
 '-x, -y, z+1/2'
 'y, x, -z'
 '-y, -x, -z+1/2'
 
_cell_length_a    13.3167
_cell_length_b    13.3167
_cell_length_c    31.1595
_cell_angle_alpha  90.000
_cell_angle_beta   90.000
_cell_angle_gamma  90.000
 
_shelx_F_squared_multiplier     1.000
 
loop_
 _refln_index_h
 _refln_index_k
 _refln_index_l
 _refln_F_squared_calc
 _refln_F_squared_meas
 _refln_F_squared_sigma
 _refln_observed_status
   1   1   0     1040.90      784.58     26.05 o
   0   2   0      367.02      487.69      8.39 o
   2   2   0    86922.33    86082.80   1064.98 o
   1   3   0    17088.47    16367.76    135.03 o
   2   3   0     6413.15     6316.28     54.20 o
   3   3   0     1314.70     1249.14     19.44 o
   0   4   0      476.54      461.18     10.62 o
   1   4   0     9733.10     9838.72    128.52 o
   2   4   0        5.61       23.48      3.62 o
   3   4   0      821.82      873.71     12.40 o
   4   4   0      636.54      677.72     15.22 o
   1   5   0      390.88      388.94     31.32 o
   2   5   0     1163.03     1075.30     13.54 o
   3   5   0     1019.96     1046.83     40.18 o
   4   5   0     7056.70     7346.90     67.56 o
   5   5   0      364.58      423.30     14.35 o
   0   6   0    12153.02    13657.08    161.34 o
   1   6   0     1265.99     1365.06     19.75 o
   2   6   0     4354.56     4803.13     49.82 o
   3   6   0     7061.69     7632.30     72.26 o
   4   6   0       82.58       75.71      9.66 o
   5   6   0      301.80      364.90     10.44 o
   6   6   0      167.79      181.42     12.84 o
   1   7   0       40.77       61.15      5.90 o
   2   7   0        0.25        4.16      4.89 o
   3   7   0        2.20       11.77      4.95 o
   4   7   0        1.11       -5.91      5.46 o
   5   7   0       16.26       23.92      6.51 o
   6   7   0       53.68       77.58      7.33 o
   7   7   0      227.86      257.47     15.36 o
   0   8   0      155.51      167.57     12.14 o
   1   8   0      950.79     1064.44     18.46 o
   2   8   0     2077.57     2265.07     28.04 o
   3   8   0     1083.92     1257.89     21.02 o
   4   8   0      553.05      604.67     16.89 o
   5   8   0        0.84       -2.98      6.39 o
   6   8   0       32.36       56.83      7.88 o
   7   8   0       17.17       27.30      7.75 o
   8   8   0      119.16      167.62     15.07 o
   1   9   0       94.50       93.10      7.73 o
   2   9   0        6.33        9.32      6.76 o
   3   9   0      270.15      246.68     10.99 o
   4   9   0       19.11       38.52      7.67 o
   5   9   0       23.96       22.60      7.57 o
   6   9   0       41.89       64.22      8.99 o
   7   9   0       22.26       15.72      8.63 o
   8   9   0        2.11      -14.80      9.86 o
   9   9   0        0.09       -0.08     17.73 o
   0  10   0        9.15       -2.24      9.48 o
   1  10   0       29.42       26.41      8.17 o
   2  10   0       26.68       15.37      7.55 o
   3  10   0      742.21      796.44     21.18 o
   4  10   0        0.64        1.23      7.61 o
   5  10   0        8.12        3.07      9.08 o
   6  10   0        3.09       -5.23      9.68 o
   7  10   0        0.57       14.42     12.26 o
   8  10   0        0.71       10.01     12.38 o
   9  10   0       50.97       35.81     13.81 o
  10  10   0        0.00       -2.95     21.51 o
   1  11   0       36.48       30.67      7.94 o
   2  11   0       80.52       93.00     10.91 o
   3  11   0        0.64       -2.90      7.87 o
   4  11   0      154.80      128.99     13.79 o
   5  11   0        2.79        6.28     11.07 o
   6  11   0        0.23      -10.55     11.03 o
   7  11   0       12.48        1.25     11.95 o
   8  11   0       54.27       25.56     13.83 o
   9  11   0        0.74       -1.67     15.36 o
  10  11   0        0.05       -3.74     16.34 o
  11  11   0        1.55        1.47     27.38 o
   0  12   0       45.30       47.03     12.66 o
   1  12   0        1.86        9.81      9.35 o
   2  12   0      100.41      107.60     12.69 o
   3  12   0        3.99        0.40     11.27 o
   4  12   0       62.24       49.39     13.07 o
   5  12   0       84.21       66.57     14.05 o
   6  12   0        1.99        6.42     12.81 o
   7  12   0       32.54       34.76     14.79 o
   8  12   0        2.33        2.90     16.07 o
   9  12   0        2.28        2.33     17.34 o
  10  12   0        1.11       19.28     25.61 o
   1  13   0       24.08      -11.41     10.61 o
   2  13   0       19.82        8.50     12.64 o
   3  13   0       80.08       90.88     16.01 o
   4  13   0       14.55       39.14     14.16 o
   5  13   0        7.96       21.09     14.60 o
   6  13   0        7.24      -22.32     14.88 o
   7  13   0        1.05       16.05     17.60 o
   8  13   0       20.74        3.74     19.11 o
   9  13   0        9.11       15.57     20.80 o
   0  14   0       30.46       -5.73     22.79 o
   1  14   0        0.02      -11.25     14.95 o
   2  14   0        3.84       11.56     13.54 o
   3  14   0       35.18       21.74     15.39 o
   4  14   0       74.04       73.84     17.70 o
   5  14   0       74.51       94.20     19.05 o
   6  14   0        0.80      -21.08     18.21 o
   7  14   0       10.31       22.34     19.64 o
   8  14   0        1.48      -13.99     20.98 o
   1  15   0       33.23       28.74     19.81 o
   2  15   0        8.64        7.42     20.01 o
   3  15   0       18.71        2.10     20.16 o
   4  15   0       11.47       67.23     18.65 o
   5  15   0        0.29      -16.50     17.90 o
   0  16   0        9.06       47.65     35.49 o
   1  16   0        4.97       -9.23     22.12 o
   2  16   0        1.77       14.78     22.71 o
   1   1   1      691.63      653.05     14.17 o
   0   2   1    99651.61    92874.59   1566.83 o
   1   2   1    10775.52     9890.93     57.44 o
   2   2   1       23.08       21.09      2.84 o
   0   3   1      156.08      174.17      4.56 o
   1   3   1      306.89      289.13      6.03 o
   2   3   1    14668.15    13712.79     78.48 o
   3   3   1    13088.90    12889.31    106.36 o
   0   4   1     1105.13      943.19     10.86 o
   1   4   1      847.45      932.62      7.80 o
   2   4   1     1022.43     1048.94     28.58 o
   3   4   1     6428.83     6111.04     38.31 o
   4   4   1        6.65       10.05      4.13 o
   0   5   1     1028.28     1136.41     13.47 o
   1   5   1     2547.09     2357.15     23.82 o
   2   5   1     2870.84     3069.60     37.03 o
   3   5   1     1132.25     1065.58     15.32 o
   4   5   1      859.44      935.59     10.29 o
   5   5   1     2092.74     1959.72     23.35 o
   0   6   1     2054.54     1790.12     19.72 o
   1   6   1     2507.91     2524.79     18.33 o
   2   6   1     4025.16     4619.14     69.07 o
   3   6   1     1271.47     1403.05     12.70 o
   4   6   1      639.49      699.71      9.55 o
   5   6   1        9.01        9.19      3.75 o
   6   6   1       59.68       52.27      6.54 o
   0   7   1      937.23     1144.11     16.81 o
   1   7   1      667.06      732.85     12.00 o
   2   7   1      356.11      417.68     12.49 o
   3   7   1      325.35      384.68      8.52 o
   4   7   1       91.87       84.12      4.94 o
   5   7   1      133.61      124.07      5.44 o
   6   7   1       46.39       39.74      4.85 o
   7   7   1       26.89       29.30      7.02 o
   0   8   1       88.05      113.97      7.17 o
   1   8   1      157.86      149.47      5.56 o
   2   8   1       64.17       76.00      4.90 o
   3   8   1      322.47      373.84      7.89 o
   4   8   1      215.38      230.05      6.78 o
   5   8   1       36.77       46.97      5.12 o
   6   8   1        5.54        8.98      4.86 o
   7   8   1      155.31      180.47      7.61 o
   8   8   1        2.32        2.81      8.78 o
   0   9   1       17.95       22.74      6.33 o
   1   9   1      139.67      152.56      6.71 o
   2   9   1       92.92      105.58      5.94 o
   3   9   1       90.91       92.14      5.89 o
   4   9   1      321.53      299.91      8.43 o
   5   9   1      122.11      123.47      6.87 o
   6   9   1       85.81       84.77      7.31 o
   7   9   1      120.04      122.52      8.14 o
   8   9   1       89.15       76.46      8.49 o
   9   9   1       22.48       21.45     11.63 o
   0  10   1      107.98      146.55      9.22 o
   1  10   1       39.87       45.18      5.37 o
   2  10   1      114.31       98.32      6.59 o
   3  10   1       17.96       16.54      6.02 o
   4  10   1       34.92       26.25      6.06 o
   5  10   1      297.35      279.27      9.97 o
   6  10   1       54.93       59.79      7.73 o
   7  10   1       92.28       85.94      8.67 o
   8  10   1       25.05       27.22      8.50 o
   9  10   1        9.31       -7.18      9.27 o
  10  10   1        1.15        2.60     14.88 o
   0  11   1       18.18       23.49      7.65 o
   1  11   1       80.91       74.14      6.37 o
   2  11   1      486.44      481.76     11.69 o
   3  11   1       23.45       12.52      6.86 o
   4  11   1       13.62       12.69      7.20 o
   5  11   1      129.59      143.41      9.66 o
   6  11   1       41.03       42.86      8.93 o
   7  11   1        7.73       14.72      8.69 o
   8  11   1       18.67       31.53      9.74 o
   9  11   1       20.23        3.94     10.88 o
  10  11   1        1.53        4.16     13.81 o
  11  11   1        4.93       11.68     19.75 o
   0  12   1      103.74      111.56     10.85 o
   1  12   1       21.48       26.91      6.79 o
   2  12   1      175.72      172.88      9.24 o
   3  12   1        8.28        4.40      7.85 o
   4  12   1       10.09        0.23      8.46 o
   5  12   1      118.61      115.91     10.90 o
   6  12   1       47.22       54.98     10.02 o
   7  12   1        4.66       14.96     10.20 o
   8  12   1        3.39        6.26     11.13 o
   9  12   1        2.37       -7.67     12.08 o
  10  12   1       15.49       24.95     14.26 o
   0  13   1       19.01        0.73     10.74 o
   1  13   1       24.72       27.73      8.41 o
   2  13   1        7.36       18.92      8.53 o
   3  13   1      187.74      227.78     13.44 o
   4  13   1       21.26       24.17     10.00 o
   5  13   1       22.27       31.06     10.69 o
   6  13   1        2.24       -5.50     11.14 o
   7  13   1       40.38       45.62     12.48 o
   8  13   1       14.63        9.17     13.43 o
   9  13   1        8.90        0.85     14.26 o
   0  14   1        0.08      -18.37     12.70 o
   1  14   1        6.59       19.00     10.30 o
   2  14   1       23.39        1.92     10.66 o
   3  14   1        2.75        8.40     11.54 o
   4  14   1        4.89        3.97     11.51 o
   5  14   1        1.93        6.09     11.37 o
   6  14   1        0.12        6.91     12.80 o
   7  14   1        2.87        1.12     13.65 o
   8  14   1        0.47       -7.83     13.71 o
   0  15   1        1.18       10.98     19.43 o
   1  15   1       12.03       -2.77     13.70 o
   2  15   1       11.59        5.02     12.50 o
   3  15   1        8.65       51.08     13.85 o
   4  15   1        5.26       -8.30     13.58 o
   5  15   1       17.99       10.71     15.26 o
   0  16   1        2.40        1.32     24.10 o
   1  16   1        7.39       -4.84     16.55 o
   2  16   1       10.83       19.01     16.41 o
   0   1   2     9422.59     7437.99    338.82 o
   1   1   2     7925.29     7445.79     71.49 o
   0   2   2    29367.85    28847.41    244.41 o
   1   2   2    13430.37    13088.02     77.74 o
   2   2   2    55214.14    53148.25    432.12 o
   0   3   2     4517.42     4729.70     41.28 o
   1   3   2    10135.98     8942.72     52.32 o
   2   3   2     8429.21     8231.51     49.54 o
   3   3   2     4111.27     4350.74     38.26 o
   0   4   2     1063.24     1199.00     13.12 o
   1   4   2      288.24      311.80      5.25 o
   2   4   2       32.24       24.43      2.68 o
   3   4   2      614.52      641.39      7.63 o
   4   4   2    10667.08    11059.37     96.46 o
   0   5   2     6878.55     6442.00     54.76 o
   1   5   2     2684.71     2483.07     17.35 o
   2   5   2     1442.38     1375.70     11.18 o
   3   5   2     1429.75     1375.42     25.93 o
   4   5   2      295.14      372.96      8.37 o
   5   5   2      450.55      528.03     11.11 o
   0   6   2     3557.44     3637.70     34.81 o
   1   6   2      922.37      938.66     11.78 o
   2   6   2      268.40      303.91      7.74 o
   3   6   2     1584.35     1657.03     17.22 o
   4   6   2      890.81     1012.01     11.58 o
   5   6   2      260.00      261.63      7.40 o
   6   6   2     2738.97     2775.26     34.68 o
   0   7   2     1284.33     1138.24     16.28 o
   1   7   2      889.93      857.72     13.65 o
   2   7   2     1024.03     1159.71     17.87 o
   3   7   2       54.25       73.47      5.92 o
   4   7   2      579.98      590.83     13.75 o
   5   7   2      181.08      184.82      6.18 o
   6   7   2       61.75       71.82      5.50 o
   7   7   2        0.00        7.24      7.11 o
   0   8   2        1.59       -2.43      5.16 o
   1   8   2      275.03      348.80      9.38 o
   2   8   2      569.50      619.94     10.30 o
   3   8   2       27.34       40.14      5.29 o
   4   8   2       12.49        5.56      4.57 o
   5   8   2      535.53      512.62     10.83 o
   6   8   2       41.54       52.88      5.67 o
   7   8   2      214.21      220.06      8.87 o
   8   8   2      485.13      424.27     18.44 o
   0   9   2        6.20        1.03      5.84 o
   1   9   2      297.44      261.05      7.04 o
   2   9   2      664.63      702.82     12.07 o
   3   9   2      142.83      125.67      6.29 o
   4   9   2       74.79       82.22      6.28 o
   5   9   2      133.41      154.55      7.62 o
   6   9   2      390.78      393.44     11.24 o
   7   9   2        4.20       10.29      6.77 o
   8   9   2       14.52        8.89      7.83 o
   9   9   2       87.58       71.66     14.10 o
   0  10   2      522.79      616.21     15.85 o
   1  10   2       35.89       24.44      5.47 o
   2  10   2      124.55      191.15      7.66 o
   3  10   2      174.09      197.91      8.09 o
   4  10   2       24.10       16.78      6.17 o
   5  10   2       56.77       46.03      7.06 o
   6  10   2       47.59       48.45      8.24 o
   7  10   2       38.45       30.17      8.09 o
   8  10   2       17.68        5.10      8.45 o
   9  10   2        5.07      -13.94      9.30 o
  10  10   2       38.54       54.46     16.40 o
   0  11   2      623.52      579.56     18.19 o
   1  11   2       70.15       67.04      7.04 o
   2  11   2        7.68       18.44      6.42 o
   3  11   2      191.89      208.79      9.32 o
   4  11   2       14.48        8.65      7.43 o
   5  11   2      194.84      199.61     10.50 o
   6  11   2       68.17       42.04      9.75 o
   7  11   2       37.10       38.63      8.68 o
   8  11   2       41.82       26.84      9.85 o
   9  11   2        6.96       22.03     11.02 o
  10  11   2        1.74       16.02     12.27 o
  11  11   2        5.30      -14.68     18.96 o
   0  12   2      301.46      326.13     15.70 o
   1  12   2       22.12       19.36      8.04 o
   2  12   2       33.99       31.04      7.94 o
   3  12   2       61.41       46.09      7.92 o
   4  12   2       39.86       32.85      8.60 o
   5  12   2        7.41       12.98      8.49 o
   6  12   2       49.64       57.03     10.62 o
   7  12   2      107.58      103.39     11.68 o
   8  12   2       17.80       11.98     11.25 o
   9  12   2       25.89       27.02     12.61 o
  10  12   2       14.96        6.04     13.92 o
   0  13   2       87.53      105.40     14.05 o
   1  13   2        4.34       10.68      9.05 o
   2  13   2       32.21       21.65      9.19 o
   3  13   2       15.86        4.53      8.89 o
   4  13   2       35.02       23.77      9.70 o
   5  13   2       48.36       53.78     11.38 o
   6  13   2        5.98       12.88     11.35 o
   7  13   2        6.65        0.73     11.58 o
   8  13   2        6.05        5.39     12.70 o
   9  13   2        2.51        8.76     14.16 o
   0  14   2        4.68      -16.39     12.89 o
   1  14   2       11.65       15.87     10.07 o
   2  14   2       42.08       35.69     10.39 o
   3  14   2        7.41       29.79     11.86 o
   4  14   2       37.96       48.03     12.83 o
   5  14   2       13.03        8.35     12.70 o
   6  14   2       14.31       22.46     13.09 o
   7  14   2        2.43       26.30     16.78 o
   0  15   2        0.05      -19.11     14.40 o
   1  15   2       15.06        2.45     12.53 o
   2  15   2       13.20        6.93     12.94 o
   3  15   2       21.47       31.40     13.79 o
   4  15   2        3.47      -18.01     13.51 o
   5  15   2       10.43        4.56     15.79 o
   0  16   2        0.14        0.58     22.91 o
   1  16   2        5.94      -16.26     16.23 o
   0   1   3       11.82        2.73      1.31 o
   1   1   3    11099.11    10799.38    104.90 o
   0   2   3     2058.77     2252.73     21.40 o
   1   2   3     5270.90     5079.31     35.30 o
   2   2   3    13539.26    12561.54    108.43 o
   0   3   3     2777.35     2103.19     19.99 o
   1   3   3     3507.28     3183.58     20.34 o
   2   3   3     1357.97     1191.40      9.18 o
   3   3   3     1985.51     2298.92     22.66 o
   0   4   3     4231.99     4176.99     38.75 o
   1   4   3     1543.75     1350.96     14.97 o
   2   4   3     4962.55     4805.50     35.29 o
   3   4   3     6647.58     6667.15     51.71 o
   4   4   3     1320.91     1300.47     15.84 o
   0   5   3     2917.52     2941.01     29.78 o
   1   5   3      977.45     1009.28     11.51 o
   2   5   3      893.57      879.22     28.00 o
   3   5   3      325.41      320.12      8.10 o
   4   5   3     2211.14     1946.49     29.27 o
   5   5   3     1698.23     1442.17     19.09 o
   0   6   3     5360.51     5531.06     51.97 o
   1   6   3     1009.26     1098.21     12.33 o
   2   6   3       34.82       53.50      4.39 o
   3   6   3     3105.10     3217.62     23.56 o
   4   6   3     1254.92     1286.07     14.15 o
   5   6   3      102.31      119.54      5.71 o
   6   6   3      251.99      267.82     10.00 o
   0   7   3     2306.33     2508.98     28.67 o
   1   7   3     1789.11     1841.30     20.44 o
   2   7   3      322.41      307.17      6.77 o
   3   7   3      274.75      259.60      6.52 o
   4   7   3      114.36      124.03      5.91 o
   5   7   3      157.63      185.69      9.37 o
   6   7   3      316.37      318.12      8.29 o
   7   7   3      719.89      677.35     18.18 o
   0   8   3        0.71        3.92      5.78 o
   1   8   3      189.37      195.25      5.92 o
   2   8   3      245.96      278.35      7.12 o
   3   8   3       49.02       61.53      4.80 o
   4   8   3      154.69      183.80      7.00 o
   5   8   3      332.97      374.47      8.96 o
   6   8   3      204.98      166.10      6.93 o
   7   8   3       14.40       11.06      5.91 o
   8   8   3      368.91      474.42     17.44 o
   0   9   3      236.96      300.81     11.97 o
   1   9   3      368.71      398.75      8.84 o
   2   9   3        9.39        2.15      4.61 o
   3   9   3       27.72       14.18      5.17 o
   4   9   3      591.36      635.25     11.65 o
   5   9   3      217.90      247.96     10.36 o
   6   9   3       22.31       14.21      5.99 o
   7   9   3       12.04       24.87      7.31 o
   8   9   3       41.35       34.27      8.61 o
   9   9   3      216.44      176.85     16.83 o
   0  10   3      150.14      146.79     11.13 o
   1  10   3      389.47      384.61     10.08 o
   2  10   3       23.69       33.72      5.74 o
   3  10   3        5.15        3.13      5.76 o
   4  10   3      259.41      252.17      9.28 o
   5  10   3       47.43       41.24      6.98 o
   6  10   3       12.44        8.38      7.28 o
   7  10   3      192.08      186.52     10.72 o
   8  10   3      124.23      120.07     10.65 o
   9  10   3       25.95       33.68     10.51 o
  10  10   3        5.18        9.26     15.17 o
   0  11   3       36.76       26.61      9.67 o
   1  11   3       98.45       71.41      8.52 o
   2  11   3       51.61       62.50      7.88 o
   3  11   3       82.73       61.36      7.25 o
   4  11   3       28.71       30.15      7.64 o
   5  11   3      203.42      208.60     10.74 o
   6  11   3       54.45       49.00      8.96 o
   7  11   3       57.22       84.58     10.48 o
   8  11   3       28.20       25.31     10.65 o
   9  11   3       25.21        2.65     10.77 o
  10  11   3        1.80        9.41     11.96 o
  11  11   3        2.23      -16.86     18.86 o
   0  12   3      113.34      114.83     13.65 o
   1  12   3        6.46        6.14      8.29 o
   2  12   3       40.93       43.59      9.07 o
   3  12   3       43.53       49.21      9.31 o
   4  12   3       25.00       23.24      8.68 o
   5  12   3       39.16       39.99      9.58 o
   6  12   3      106.24       94.70     11.17 o
   7  12   3        4.80        4.22      9.85 o
   8  12   3       42.87       51.47     12.21 o
   9  12   3       15.65       25.63     12.47 o
  10  12   3        3.02        8.10     13.79 o
   0  13   3       41.18       34.39     12.88 o
   1  13   3        4.10       17.65      9.38 o
   2  13   3       27.00       23.24      9.91 o
   3  13   3       28.98       45.05     10.67 o
   4  13   3       20.80       27.88     10.84 o
   5  13   3       53.19       39.86     10.53 o
   6  13   3       65.51       94.32     12.45 o
   7  13   3       12.94       17.71     11.45 o
   8  13   3        7.78        4.36     12.85 o
   9  13   3        9.85       11.18     14.66 o
   0  14   3       45.98       29.41     14.12 o
   1  14   3       22.94       26.54     10.31 o
   2  14   3        3.54       -4.25     10.51 o
   3  14   3        9.50       11.24     10.67 o
   4  14   3        1.44        4.13     10.55 o
   5  14   3        2.32        5.68     13.37 o
   6  14   3        9.79       14.83     14.62 o
   7  14   3       10.09       11.87     14.84 o
   0  15   3        7.93        5.96     16.37 o
   1  15   3       10.60       26.56     11.75 o
   2  15   3        0.26       14.08     11.21 o
   3  15   3        3.86        5.74     13.38 o
   4  15   3        2.30       11.89     14.00 o
   5  15   3        0.15       -9.89     14.45 o
   0  16   3        0.02      -13.56     21.82 o
   1  16   3       22.59       42.49     15.68 o
   0   0   4    12180.59    11207.51    489.62 o
   0   1   4       67.28       70.28      3.25 o
   1   1   4    14527.04    14243.93    136.00 o
   0   2   4     1146.67     1087.66     11.68 o
   1   2   4     8342.00     7625.05     48.38 o
   2   2   4     8475.25     7921.09     72.42 o
   0   3   4     9458.11     8327.63     77.34 o
   1   3   4      579.56      508.74      7.84 o
   2   3   4     1661.22     1528.24     14.26 o
   3   3   4     1142.95     1185.02     13.98 o
   0   4   4       38.73       35.08      3.74 o
   1   4   4     2235.70     1969.43     14.85 o
   2   4   4      370.39      295.30      5.12 o
   3   4   4      498.00      615.99     12.52 o
   4   4   4      515.90      472.14      9.31 o
   0   5   4      657.61      531.75     10.11 o
   1   5   4     6040.09     6256.43     40.72 o
   2   5   4     1070.02     1017.47     15.39 o
   3   5   4     1622.15     1751.78     14.16 o
   4   5   4     1500.61     1542.00     13.52 o
   5   5   4       10.72       19.81      5.37 o
   0   6   4       82.05       71.47      5.36 o
   1   6   4      139.55      174.93      6.72 o
   2   6   4      902.84      983.14     10.28 o
   3   6   4     1100.66     1144.91     12.43 o
   4   6   4      231.66      285.78      6.65 o
   5   6   4      732.61      730.19     11.55 o
   6   6   4      885.03      802.88     16.25 o
   0   7   4     1207.43     1384.16     21.75 o
   1   7   4      503.16      469.76      8.12 o
   2   7   4     1715.58     1734.13     15.98 o
   3   7   4      367.93      407.76     11.06 o
   4   7   4        3.08       -4.81      4.09 o
   5   7   4      310.20      330.29      7.94 o
   6   7   4      142.95      128.31      7.21 o
   7   7   4      234.78      237.70     13.75 o
   0   8   4     1175.41     1037.82     19.04 o
   1   8   4      120.93      138.20      5.77 o
   2   8   4      416.40      418.04      8.31 o
   3   8   4      254.86      311.39      8.19 o
   4   8   4      162.19      142.05      6.27 o
   5   8   4      324.52      317.00      8.45 o
   6   8   4       86.78       88.77      6.09 o
   7   8   4      266.69      260.57      8.83 o
   8   8   4       57.03       57.94     10.94 o
   0   9   4       13.69       21.54      7.30 o
   1   9   4      177.47      234.94     11.81 o
   2   9   4       21.01       16.83      5.16 o
   3   9   4       80.43      114.97      6.31 o
   4   9   4       29.06       31.29      5.39 o
   5   9   4      106.33      111.85      7.16 o
   6   9   4      197.77      206.09      8.50 o
   7   9   4       12.95       17.47      7.43 o
   8   9   4       23.16       11.45      8.28 o
   9   9   4       26.03       31.88     14.10 o
   0  10   4     1085.50     1128.02     24.68 o
   1  10   4       13.38        5.96      5.76 o
   2  10   4      486.30      516.51     11.98 o
   3  10   4       29.83       25.28      6.09 o
   4  10   4       44.69       49.27      6.83 o
   5  10   4      158.73      140.28      8.35 o
   6  10   4       71.15       70.97      8.46 o
   7  10   4       18.79       10.07      8.08 o
   8  10   4       28.33       12.82      9.44 o
   9  10   4        5.81        5.27     10.02 o
  10  10   4        4.80       14.29     15.05 o
   0  11   4       81.60       70.33     11.07 o
   1  11   4        1.96       -1.15      6.76 o
   2  11   4       44.02       34.52      7.67 o
   3  11   4      390.89      394.13     12.76 o
   4  11   4       64.00       56.15      8.25 o
   5  11   4       74.93       85.38      9.41 o
   6  11   4        6.62       -8.47      7.84 o
   7  11   4       37.66       29.58      9.86 o
   8  11   4      116.17       77.14     11.84 o
   9  11   4       13.86       -1.80     10.81 o
  10  11   4        1.83       -5.13     11.35 o
  11  11   4       10.20       17.23     21.17 o
   0  12   4      130.20      157.83     14.92 o
   1  12   4      235.82      252.45     11.76 o
   2  12   4      109.78       68.20      9.64 o
   3  12   4       56.55       77.24      9.80 o
   4  12   4        9.83       11.07      9.04 o
   5  12   4       47.56       39.34     10.68 o
   6  12   4        4.07        2.22      9.62 o
   7  12   4       24.25        0.49     10.15 o
   8  12   4        7.32      -15.62     10.44 o
   9  12   4       13.18        6.65     12.50 o
  10  12   4        2.17       11.51     13.87 o
   0  13   4      107.64       65.97     15.11 o
   1  13   4      142.26      156.55     12.22 o
   2  13   4       12.10       16.30     10.05 o
   3  13   4        5.19        4.90      9.77 o
   4  13   4        7.34        2.81     10.52 o
   5  13   4        6.02       10.05     11.66 o
   6  13   4        8.94       18.30     12.43 o
   7  13   4       10.31       17.72     11.56 o
   8  13   4       11.91       13.26     13.12 o
   9  13   4        5.54        9.83     14.56 o
   0  14   4        6.23       12.40     14.76 o
   1  14   4        3.04       -2.49      9.74 o
   2  14   4        2.26       -4.36     11.06 o
   3  14   4       94.85       91.52     13.11 o
   4  14   4        7.47       -2.54     12.55 o
   5  14   4        7.54       21.32     13.19 o
   6  14   4       15.31        5.63     14.03 o
   7  14   4        2.95       14.54     14.67 o
   0  15   4       12.39        9.41     17.61 o
   1  15   4       22.05       29.56     11.85 o
   2  15   4        5.95       -5.15     11.77 o
   3  15   4       17.76       15.12     12.55 o
   4  15   4        7.08       11.18     14.46 o
   5  15   4        1.53       15.96     15.16 o
   0  16   4       25.30       23.26     21.28 o
   1  16   4        0.29       -3.38     12.77 o
   0   1   5    20474.95    19100.38    203.82 o
   1   1   5      407.09      459.33      7.08 o
   0   2   5     1840.98     1777.39     18.78 o
   1   2   5     3919.08     3878.90     31.51 o
   2   2   5     1647.53     1472.18     15.62 o
   0   3   5    20716.46    19150.85    174.28 o
   1   3   5       91.58       72.66      2.68 o
   2   3   5      262.37      272.03      7.22 o
   3   3   5     8410.35     7419.07     70.67 o
   0   4   5     1784.97     1693.56     19.19 o
   1   4   5      468.14      516.46      7.69 o
   2   4   5      930.69      961.12     23.89 o
   3   4   5      176.06      214.88      9.74 o
   4   4   5        6.85       10.17      4.24 o
   0   5   5      701.68      720.63     13.49 o
   1   5   5      623.42      680.12      8.09 o
   2   5   5      152.22      138.25      4.75 o
   3   5   5     1049.02     1222.25     15.94 o
   4   5   5     3472.81     3236.03     23.99 o
   5   5   5        0.48        5.00      5.12 o
   0   6   5      250.48      309.45      8.47 o
   1   6   5      966.38     1081.19     10.91 o
   2   6   5        0.07       -0.61      3.15 o
   3   6   5      421.21      519.90      7.94 o
   4   6   5       71.22       61.46      4.38 o
   5   6   5      522.24      497.73      8.82 o
   6   6   5      205.46      186.23      8.94 o
   0   7   5       40.88       44.90      5.82 o
   1   7   5       19.09       22.88      3.98 o
   2   7   5      329.25      348.74      7.16 o
   3   7   5      422.68      409.48      8.35 o
   4   7   5      277.56      240.28      7.42 o
   5   7   5      177.81      176.41      6.51 o
   6   7   5      204.14      190.94      8.02 o
   7   7   5      156.84      140.57      9.69 o
   0   8   5      928.20      990.85     18.95 o
   1   8   5      119.19      130.82      5.73 o
   2   8   5     1018.23     1019.61     13.44 o
   3   8   5       86.84       66.67      5.13 o
   4   8   5      321.17      314.12      7.95 o
   5   8   5       99.96       99.47      6.25 o
   6   8   5      263.59      221.81      7.93 o
   7   8   5       41.85       42.87      6.42 o
   8   8   5      292.08      257.27     17.05 o
   0   9   5       19.36        6.22      6.80 o
   1   9   5      139.13      131.84      7.30 o
   2   9   5      175.30      155.64      7.76 o
   3   9   5       86.07       52.03      6.62 o
   4   9   5       32.92       30.17      5.69 o
   5   9   5      355.66      381.86     11.68 o
   6   9   5       47.95       51.45      6.44 o
   7   9   5      106.75      110.26      8.89 o
   8   9   5        8.68       -3.69      8.18 o
   9   9   5       31.33       13.21     12.86 o
   0  10   5       84.63       91.71     10.01 o
   1  10   5      401.48      354.91      9.98 o
   2  10   5       65.12       61.46      7.41 o
   3  10   5        5.47       -9.04      6.02 o
   4  10   5       15.01        7.58      6.40 o
   5  10   5      115.58      122.35      8.45 o
   6  10   5      236.42      282.70     12.01 o
   7  10   5       27.48       19.38      9.01 o
   8  10   5        9.47        7.69      9.81 o
   9  10   5       28.49       25.14     10.64 o
  10  10   5      135.68      134.44     18.40 o
   0  11   5       21.92       14.77     10.04 o
   1  11   5      124.97      112.46      9.29 o
   2  11   5      157.85      146.48      9.44 o
   3  11   5      287.33      297.14     12.12 o
   4  11   5      133.54      138.67     10.24 o
   5  11   5      178.62      191.88     11.46 o
   6  11   5        2.42       13.05      9.01 o
   7  11   5       79.15       57.71     10.71 o
   8  11   5        8.72       -5.12      9.96 o
   9  11   5       43.69       56.34     11.73 o
  10  11   5        2.53       -1.47     11.73 o
  11  11   5        3.50       17.10     18.66 o
   0  12   5      170.89      166.49     15.12 o
   1  12   5       23.15       15.70      8.60 o
   2  12   5       51.36       58.02      9.56 o
   3  12   5       18.50        4.11      8.97 o
   4  12   5       25.37       21.60      9.25 o
   5  12   5       28.84       44.22     11.06 o
   6  12   5        6.35       -5.82     10.32 o
   7  12   5       55.30       65.24     12.22 o
   8  12   5       15.05       -5.74     10.68 o
   9  12   5        4.24       14.24     12.32 o
  10  12   5        4.04        8.03     13.74 o
   0  13   5       17.15       25.51     15.73 o
   1  13   5       22.73       40.38     10.88 o
   2  13   5        6.80        2.22      9.93 o
   3  13   5       32.09       26.64     10.79 o
   4  13   5       21.10       27.74     11.17 o
   5  13   5       42.37       51.72     13.92 o
   6  13   5       13.93        9.11     12.44 o
   7  13   5        4.41       11.97     12.69 o
   8  13   5       11.23       -3.98     13.85 o
   9  13   5        6.22       25.96     15.61 o
   0  14   5        9.05       13.06     15.02 o
   1  14   5       35.76       11.49     11.14 o
   2  14   5        9.19       -4.13     11.35 o
   3  14   5       44.10       52.34     12.90 o
   4  14   5       18.32       21.14     12.97 o
   5  14   5       26.68        8.65     13.04 o
   6  14   5        0.78        5.69     13.18 o
   7  14   5       14.16       -1.32     14.22 o
   0  15   5       10.43       11.45     17.06 o
   1  15   5       10.57        8.01     11.62 o
   2  15   5        8.18       21.78     12.50 o
   3  15   5        0.18       -9.14     13.27 o
   4  15   5        2.88       -9.95     13.86 o
   5  15   5        0.43      -12.93     14.95 o
   0   1   6    12156.07    12127.12    133.24 o
   1   1   6      869.32      768.60     12.44 o
   0   2   6     2112.50     2114.21     23.37 o
   1   2   6     3771.61     3253.11     40.60 o
   2   2   6     1143.36      917.42     11.33 o
   0   3   6     9413.46     9382.29     85.73 o
   1   3   6    10917.05     9675.37     65.14 o
   2   3   6     1288.12      954.98     27.59 o
   3   3   6     3042.45     2520.78     26.49 o
   0   4   6      238.89      263.10      6.61 o
   1   4   6     1302.85     1091.05     22.31 o
   2   4   6     1055.72     1106.46     10.19 o
   3   4   6     4804.86     4951.19     41.92 o
   4   4   6      250.41      346.15      8.61 o
   0   5   6     3227.05     2876.63     31.79 o
   1   5   6     2910.03     2622.96     20.19 o
   2   5   6     1632.17     1670.82     13.94 o
   3   5   6      190.22      185.28      6.53 o
   4   5   6       54.84       46.35      3.74 o
   5   5   6      348.17      318.80     10.06 o
   0   6   6      483.67      433.71      9.90 o
   1   6   6      113.28      156.39      6.02 o
   2   6   6       27.39       37.42      3.55 o
   3   6   6     1398.18     1340.39     13.34 o
   4   6   6      102.95      102.86      4.80 o
   5   6   6       64.08       50.44      4.55 o
   6   6   6     2502.21     2526.34     32.98 o
   0   7   6      810.23      823.60     15.22 o
   1   7   6      454.83      478.13      8.06 o
   2   7   6      162.09      168.72      5.45 o
   3   7   6      825.58      883.31     12.49 o
   4   7   6      792.11      861.70     22.74 o
   5   7   6      169.62      219.32      8.30 o
   6   7   6      313.89      310.52      8.09 o
   7   7   6       48.00       58.71      8.07 o
   0   8   6       93.52       94.81      7.73 o
   1   8   6      249.98      245.45      7.50 o
   2   8   6      359.20      369.47      8.35 o
   3   8   6       23.07       23.02      4.84 o
   4   8   6      360.33      473.61      9.72 o
   5   8   6       38.60       29.58      5.38 o
   6   8   6      144.04      142.18      6.62 o
   7   8   6       10.88       23.58      6.09 o
   8   8   6      422.54      475.94     25.17 o
   0   9   6      332.47      279.17     12.69 o
   1   9   6       58.15       67.72      5.84 o
   2   9   6      359.53      345.45      8.99 o
   3   9   6      185.56      175.25      7.60 o
   4   9   6      188.64      212.48      8.03 o
   5   9   6      250.33      210.82      8.33 o
   6   9   6       44.14       50.42      6.66 o
   7   9   6       42.51       38.69      8.11 o
   8   9   6       23.42       21.07      8.69 o
   9   9   6        9.38       21.29     13.31 o
   0  10   6      443.35      353.36     13.43 o
   1  10   6       25.00       27.74      6.34 o
   2  10   6      234.05      221.33      8.64 o
   3  10   6       40.63       25.94      6.82 o
   4  10   6       91.89       81.33      8.22 o
   5  10   6      262.50      328.32     12.68 o
   6  10   6       61.47       57.11      8.31 o
   7  10   6       45.05       21.25      8.93 o
   8  10   6       13.36       -2.55      9.38 o
   9  10   6      159.65      147.73     12.57 o
  10  10   6        3.44      -14.02     15.11 o
   0  11   6      216.40      188.78     14.40 o
   1  11   6       82.25       79.89      8.28 o
   2  11   6       10.03       -0.08      7.52 o
   3  11   6      103.36      108.71      9.60 o
   4  11   6       52.19       68.54      9.47 o
   5  11   6      158.48      186.22     11.16 o
   6  11   6       63.76       76.41     11.14 o
   7  11   6       70.64       51.62     10.23 o
   8  11   6        3.74        7.25      9.78 o
   9  11   6       41.84       40.82     11.43 o
  10  11   6       28.14       34.35     12.36 o
  11  11   6        4.58       -7.89     17.98 o
   0  12   6        4.25        7.97     12.08 o
   1  12   6       92.45       88.55      9.68 o
   2  12   6       80.59       79.60     10.30 o
   3  12   6       37.57       57.54     10.21 o
   4  12   6       41.86       30.61     10.11 o
   5  12   6        6.82        2.99      9.99 o
   6  12   6       26.22       38.47     11.55 o
   7  12   6       38.17       43.35     11.79 o
   8  12   6        3.86       -5.80     11.49 o
   9  12   6        6.72       13.04     11.85 o
  10  12   6        9.58       10.67     12.92 o
   0  13   6        4.07       -8.67     13.96 o
   1  13   6      150.81      139.06     12.37 o
   2  13   6       74.72       81.87     11.78 o
   3  13   6        6.83        5.92     10.51 o
   4  13   6       10.96        2.66     11.03 o
   5  13   6        3.79       14.88     12.06 o
   6  13   6        1.48       -8.19     11.96 o
   7  13   6        9.11        4.39     12.88 o
   8  13   6       35.49       44.77     15.12 o
   9  13   6       13.87       38.12     15.62 o
   0  14   6       30.63       23.87     17.28 o
   1  14   6       21.59       19.51     11.86 o
   2  14   6       13.29       36.86     11.93 o
   3  14   6        9.73       19.90     12.36 o
   4  14   6        6.17       24.40     12.73 o
   5  14   6        0.46       -9.96     12.70 o
   6  14   6       15.59      -15.99     13.29 o
   7  14   6        4.25       -1.76     14.74 o
   0  15   6        3.40       -0.13     16.84 o
   1  15   6       16.11       13.18     13.53 o
   2  15   6       44.38       44.81     14.50 o
   3  15   6        1.30       -8.04     13.36 o
   4  15   6        0.12      -11.32     13.75 o
   5  15   6       13.20       32.92     14.94 o
   0   1   7      495.36      541.68      8.20 o
   1   1   7      260.25      269.13      6.60 o
   0   2   7        6.43        6.13      3.02 o
   1   2   7     2481.03     2318.78     43.43 o
   2   2   7      454.98      402.26      7.58 o
   0   3   7     3062.31     3025.75     32.57 o
   1   3   7     4227.98     3993.63     41.04 o
   2   3   7      915.16      841.65     16.43 o
   3   3   7     3879.92     4009.40     41.03 o
   0   4   7      492.23      560.35      9.72 o
   1   4   7      821.15      856.21     17.14 o
   2   4   7      997.11     1007.91     11.31 o
   3   4   7     1941.54     2366.58     26.19 o
   4   4   7     2939.68     3171.81     33.88 o
   0   5   7      847.10      887.39     14.05 o
   1   5   7      966.76      802.36      9.53 o
   2   5   7     3143.67     3153.52     34.00 o
   3   5   7      227.12      213.46      6.96 o
   4   5   7        5.22       19.65      3.92 o
   5   5   7       20.59       48.87      5.93 o
   0   6   7      536.94      696.44     14.33 o
   1   6   7     1479.89     1557.94     14.04 o
   2   6   7      756.39      730.10      9.45 o
   3   6   7       10.94        8.58      3.48 o
   4   6   7      400.03      424.73      8.78 o
   5   6   7      267.73      273.31      7.75 o
   6   6   7        3.02       11.49      6.91 o
   0   7   7      714.16      768.93     14.64 o
   1   7   7      477.80      500.20     10.84 o
   2   7   7      647.45      593.69     14.69 o
   3   7   7       35.88       28.54      4.14 o
   4   7   7       38.37       40.16      5.08 o
   5   7   7      437.66      415.04      9.12 o
   6   7   7       72.90       90.17      6.13 o
   7   7   7       43.61       52.02      8.25 o
   0   8   7       30.41       16.36      6.26 o
   1   8   7      243.37      207.81      7.38 o
   2   8   7      166.28      172.03      9.07 o
   3   8   7       29.86       31.20      4.77 o
   4   8   7      119.42       93.47      5.80 o
   5   8   7      103.64       95.89      6.37 o
   6   8   7      217.36      207.23      7.93 o
   7   8   7      379.69      324.83     15.84 o
   8   8   7       21.73       53.19     11.92 o
   0   9   7      100.82       87.66      8.50 o
   1   9   7      595.15      513.57     11.32 o
   2   9   7      402.79      391.82     11.15 o
   3   9   7        2.02       -1.98      5.21 o
   4   9   7       93.29      106.89      6.86 o
   5   9   7      186.64      181.55      8.38 o
   6   9   7       30.07       25.27      7.11 o
   7   9   7      545.03      588.31     17.24 o
   8   9   7       25.03       14.91      8.68 o
   9   9   7       26.39       39.35     13.85 o
   0  10   7      114.75      171.66     10.93 o
   1  10   7       85.49       70.83      6.82 o
   2  10   7      127.81      121.53      7.62 o
   3  10   7        4.28        4.56      6.76 o
   4  10   7      208.96      229.67      9.87 o
   5  10   7      208.62      192.75     10.65 o
   6  10   7       15.62       19.37      8.96 o
   7  10   7      127.65      135.37     10.70 o
   8  10   7       17.59       -4.26      9.12 o
   9  10   7       16.62       46.00     10.59 o
  10  10   7       25.03       23.04     15.58 o
   0  11   7        2.94       -3.31      9.98 o
   1  11   7       55.22       39.46      7.88 o
   2  11   7      117.15      110.53      9.32 o
   3  11   7      134.96      120.13      9.87 o
   4  11   7       26.74       43.75      8.96 o
   5  11   7       61.94       42.80     10.53 o
   6  11   7        0.56       -1.69      9.76 o
   7  11   7       19.55        1.10      9.99 o
   8  11   7       42.51       46.20     11.70 o
   9  11   7       22.58        6.12     10.64 o
  10  11   7       59.82       69.69     12.90 o
  11  11   7       26.46       21.46     20.59 o
   0  12   7      178.02      164.06     15.25 o
   1  12   7       69.89       72.29      9.61 o
   2  12   7        1.94       -2.66      8.67 o
   3  12   7        0.03      -12.04      9.03 o
   4  12   7       17.38       19.02     10.28 o
   5  12   7       16.61        6.19     10.18 o
   6  12   7       18.75       34.09     11.35 o
   7  12   7        3.20        5.24     11.30 o
   8  12   7       57.43       89.56     13.72 o
   9  12   7        7.08       13.72     13.36 o
  10  12   7        4.47       -2.83     14.04 o
   0  13   7       16.81       -2.26     15.25 o
   1  13   7       27.56       17.27     10.04 o
   2  13   7        1.82       -5.25     10.47 o
   3  13   7       14.69       28.41     11.61 o
   4  13   7        5.36       14.51     11.38 o
   5  13   7        5.62       -5.59     11.53 o
   6  13   7       19.10       13.45     12.19 o
   7  13   7        9.38        3.32     12.62 o
   8  13   7        6.13       11.66     14.00 o
   9  13   7       11.39       18.83     15.25 o
   0  14   7        6.54       11.74     17.44 o
   1  14   7       28.14        3.75     11.51 o
   2  14   7       23.01       30.39     12.66 o
   3  14   7        5.21      -13.02     11.99 o
   4  14   7       47.65       25.92     12.81 o
   5  14   7       12.27        0.76     12.95 o
   6  14   7        2.66       -7.98     13.29 o
   7  14   7        1.32       12.27     14.87 o
   0  15   7       78.61       51.32     20.89 o
   1  15   7        2.88       22.57     14.30 o
   2  15   7       17.96       26.71     14.07 o
   3  15   7       14.42       31.72     14.29 o
   4  15   7       12.60       11.32     14.09 o
   5  15   7        2.09       -3.50     15.04 o
   0   0   8      362.10      422.94     16.44 o
   0   1   8      162.39      125.87      4.85 o
   1   1   8     2752.38     2628.82     31.80 o
   0   2   8      620.45      647.16     10.22 o
   1   2   8     3844.07     3720.85     29.51 o
   2   2   8     1321.19     1327.89     18.20 o
   0   3   8      427.79      370.16      7.91 o
   1   3   8      474.87      511.95      7.62 o
   2   3   8     4056.97     4103.71     40.89 o
   3   3   8       26.76       23.32      4.28 o
   0   4   8        1.15       -1.24      3.67 o
   1   4   8     1824.45     1790.78     22.39 o
   2   4   8     2553.71     2388.38     31.82 o
   3   4   8      536.13      539.38     11.42 o
   4   4   8       15.10       12.95      5.05 o
   0   5   8     3806.36     4000.09     40.37 o
   1   5   8     1698.52     1756.00     14.87 o
   2   5   8     2500.34     2471.24     19.88 o
   3   5   8      677.43      627.16     10.30 o
   4   5   8       47.31       37.36      4.62 o
   5   5   8        1.87        1.22      4.98 o
   0   6   8      122.74      109.09      6.10 o
   1   6   8     1580.12     1536.64     14.47 o
   2   6   8      123.12      102.90      4.51 o
   3   6   8       57.59       48.22      4.84 o
   4   6   8      840.49      842.45     12.02 o
   5   6   8      505.26      494.46     10.68 o
   6   6   8       28.82       20.54      7.15 o
   0   7   8        5.40       19.01      5.29 o
   1   7   8      765.10      662.44     14.97 o
   2   7   8     1361.53     1402.04     17.04 o
   3   7   8     1421.55     1373.25     17.01 o
   4   7   8      349.32      350.53      9.85 o
   5   7   8      313.94      313.69      9.97 o
   6   7   8      176.92      161.08      6.70 o
   7   7   8      332.38      377.02     13.78 o
   0   8   8      412.86      427.28     12.29 o
   1   8   8      285.43      306.96      8.77 o
   2   8   8      206.51      207.21      7.18 o
   3   8   8       19.58       31.46      4.67 o
   4   8   8      119.74      118.84      6.89 o
   5   8   8      321.38      316.60      9.33 o
   6   8   8       92.47       85.98      6.80 o
   7   8   8      869.38      820.46     20.68 o
   8   8   8      500.87      449.46     20.09 o
   0   9   8        1.59       -9.83      6.88 o
   1   9   8      146.29      144.12      7.01 o
   2   9   8       27.55       33.80      5.58 o
   3   9   8        1.69        4.05      5.00 o
   4   9   8      139.16      147.86      8.61 o
   5   9   8        3.61        2.39      6.67 o
   6   9   8      470.06      529.96     16.64 o
   7   9   8      109.64      127.49     10.38 o
   8   9   8      207.06      208.09     12.10 o
   9   9   8       28.49       20.22     13.55 o
   0  10   8     1349.11     1439.69     26.62 o
   1  10   8      142.53      129.56      7.61 o
   2  10   8      100.13      116.74      8.48 o
   3  10   8       69.57       59.10      7.52 o
   4  10   8      287.08      259.32     13.35 o
   5  10   8        6.01        7.90      8.63 o
   6  10   8      190.58      186.32     12.09 o
   7  10   8       16.76        6.09      9.66 o
   8  10   8       28.52       40.51     10.70 o
   9  10   8        1.55       -5.64      9.73 o
  10  10   8      225.28      253.25     20.67 o
   0  11   8       25.85       29.65     10.41 o
   1  11   8       45.81       50.74      8.31 o
   2  11   8      186.86      210.62     10.92 o
   3  11   8      156.64      129.54     10.15 o
   4  11   8      156.67      165.06     10.97 o
   5  11   8       89.13       61.37     10.76 o
   6  11   8        8.27       -0.38      9.82 o
   7  11   8       15.02       18.97     10.46 o
   8  11   8       16.36       17.66     11.22 o
   9  11   8       19.18        3.48     11.99 o
  10  11   8        2.79       -4.00     11.45 o
  11  11   8        9.66       17.16     17.55 o
   0  12   8      105.30      103.69     14.42 o
   1  12   8        2.14       10.85      8.63 o
   2  12   8       22.52       36.31      9.26 o
   3  12   8        4.59        6.59      9.89 o
   4  12   8      148.72      130.45     12.79 o
   5  12   8       30.90       52.91     11.97 o
   6  12   8        0.48       -0.07     10.44 o
   7  12   8       44.20       50.58     12.50 o
   8  12   8       10.88      -10.13     12.19 o
   9  12   8       27.16       34.77     13.74 o
  10  12   8       29.10       56.96     15.00 o
   0  13   8       69.92       73.32     15.30 o
   1  13   8       42.40       40.27     10.44 o
   2  13   8       44.74       43.05     11.89 o
   3  13   8       16.80       16.99     11.70 o
   4  13   8       59.50       69.05     13.11 o
   5  13   8        1.94       -3.01     12.18 o
   6  13   8       17.83       11.21     12.49 o
   7  13   8        8.14        3.59     12.90 o
   8  13   8       15.97       24.64     14.01 o
   0  14   8        2.25      -22.90     15.27 o
   1  14   8       12.02       30.02     12.20 o
   2  14   8       58.93       73.58     14.10 o
   3  14   8       41.16       33.85     13.69 o
   4  14   8        7.70        2.94     12.68 o
   5  14   8       16.19       31.57     14.39 o
   6  14   8        3.35        9.57     13.74 o
   7  14   8        7.33       38.27     15.05 o
   0  15   8        0.51      -28.35     18.90 o
   1  15   8       13.49       53.03     15.22 o
   2  15   8       18.75       33.85     15.06 o
   3  15   8       29.15       93.85     16.91 o
   4  15   8       20.61       33.16     14.90 o
   0   1   9      753.27      695.64     11.34 o
   1   1   9     1295.88     1084.71     15.16 o
   0   2   9      555.74      613.92     10.64 o
   1   2   9      740.61      766.78     12.52 o
   2   2   9      754.96      761.55     13.19 o
   0   3   9     1950.23     1830.52     23.94 o
   1   3   9     1865.47     1642.69     13.98 o
   2   3   9      333.01      382.40     24.14 o
   3   3   9      897.77      863.51     12.91 o
   0   4   9     2236.90     2425.88     26.69 o
   1   4   9      461.65      463.98      9.87 o
   2   4   9      599.45      531.81      7.34 o
   3   4   9      200.50      205.41      4.91 o
   4   4   9     4267.66     4456.69     49.03 o
   0   5   9     1486.26     1541.06     18.75 o
   1   5   9     1198.25     1262.87     11.92 o
   2   5   9     2272.79     2174.57     18.79 o
   3   5   9     1102.24     1163.07     26.14 o
   4   5   9      173.89      176.81      6.62 o
   5   5   9      496.28      525.56     17.05 o
   0   6   9     2361.74     2418.10     28.71 o
   1   6   9     1545.35     1596.29     19.03 o
   2   6   9     1538.33     1424.10     15.15 o
   3   6   9      252.23      276.43      8.55 o
   4   6   9       29.32       31.42      4.43 o
   5   6   9      203.99      189.72      6.73 o
   6   6   9      742.90      632.88     15.93 o
   0   7   9      174.92      176.39      8.07 o
   1   7   9      413.39      363.75      7.60 o
   2   7   9        6.66        1.00      4.04 o
   3   7   9      322.37      355.73     11.01 o
   4   7   9      149.56      111.92      6.34 o
   5   7   9       37.96       39.79      5.38 o
   6   7   9       78.03       67.15      6.39 o
   7   7   9     1985.42     2107.72     35.24 o
   0   8   9      242.13      195.48      9.07 o
   1   8   9        3.73        4.31      4.24 o
   2   8   9      114.49      105.98      5.80 o
   3   8   9      267.53      240.29      7.99 o
   4   8   9      221.09      225.15      7.80 o
   5   8   9      808.82      769.83     18.32 o
   6   8   9       35.89       30.73      6.48 o
   7   8   9      316.28      316.68     12.42 o
   8   8   9       28.08       30.55     11.68 o
   0   9   9       33.24       40.54      7.57 o
   1   9   9      354.97      405.61      9.64 o
   2   9   9       24.14       13.87      5.37 o
   3   9   9      456.72      395.68     10.31 o
   4   9   9      294.17      309.66     10.55 o
   5   9   9       49.45       38.76      7.32 o
   6   9   9      137.92      133.98     10.95 o
   7   9   9      105.34      132.53     11.15 o
   8   9   9       14.96        5.71      9.40 o
   9   9   9       57.25       52.70     13.15 o
   0  10   9      190.34      176.01     11.85 o
   1  10   9       87.35       78.93      7.43 o
   2  10   9      956.86     1073.81     18.60 o
   3  10   9      762.17      713.07     15.36 o
   4  10   9      261.69      268.97     11.57 o
   5  10   9      184.59      203.99     12.08 o
   6  10   9       16.53       24.63      9.74 o
   7  10   9       22.26       25.06     10.16 o
   8  10   9       62.93       71.85     11.15 o
   9  10   9       33.89       19.82     10.57 o
  10  10   9       58.01       69.22     18.70 o
   0  11   9        5.25       -0.07     10.27 o
   1  11   9       68.85       62.85      8.47 o
   2  11   9      187.83      190.99     10.81 o
   3  11   9        9.85        7.19      8.50 o
   4  11   9       23.14       19.09      9.40 o
   5  11   9       87.29       87.03     11.20 o
   6  11   9       81.33       76.03     12.20 o
   7  11   9        4.56        1.96     10.33 o
   8  11   9       17.77       20.53     11.07 o
   9  11   9       10.52       17.10     12.10 o
  10  11   9        0.44        9.94     12.72 o
  11  11   9        7.64        7.12     20.94 o
   0  12   9       34.04       36.94     13.46 o
   1  12   9       91.50       71.55     10.83 o
   2  12   9      124.98      129.65     11.20 o
   3  12   9       37.44       32.16     10.52 o
   4  12   9       33.96       38.33     11.74 o
   5  12   9       11.50       17.99     11.26 o
   6  12   9       12.83       18.58     10.91 o
   7  12   9        4.42      -17.00     11.37 o
   8  12   9        4.18        4.04     12.63 o
   9  12   9       54.18       82.01     14.54 o
  10  12   9       33.80       34.00     14.32 o
   0  13   9        0.38        6.11     13.59 o
   1  13   9       18.52        3.49     10.39 o
   2  13   9      118.03      111.28     12.63 o
   3  13   9       26.08       25.66     11.68 o
   4  13   9       12.76       22.03     12.11 o
   5  13   9        4.72        4.68     13.00 o
   6  13   9        1.17        0.43     11.98 o
   7  13   9       15.73       23.47     13.16 o
   8  13   9        0.97       -4.35     13.16 o
   0  14   9        8.57       10.62     18.39 o
   1  14   9        5.20       -3.48     12.17 o
   2  14   9       51.11       46.68     13.31 o
   3  14   9        0.07       15.56     13.08 o
   4  14   9        0.49       -1.16     13.65 o
   5  14   9        4.50       -6.35     13.68 o
   6  14   9        5.69       -3.14     13.61 o
   7  14   9       18.48       35.50     15.15 o
   0  15   9       12.38       27.46     21.08 o
   1  15   9        7.66       14.26     14.93 o
   2  15   9       23.39        9.28     14.58 o
   3  15   9       13.26       34.35     14.97 o
   4  15   9       15.92       28.03     15.04 o
   0   1  10       15.97       12.44      3.11 o
   1   1  10     5140.14     4826.13     58.00 o
   0   2  10      107.53      140.73      5.46 o
   1   2  10      982.97      979.89     10.92 o
   2   2  10     2305.58     2432.72     31.64 o
   0   3  10     2465.85     2250.38     29.10 o
   1   3  10      204.06      177.33      4.44 o
   2   3  10     2453.02     2408.46     20.63 o
   3   3  10     4485.78     4447.89     48.41 o
   0   4  10      916.52      921.11     14.79 o
   1   4  10     1543.78     1732.12     15.40 o
   2   4  10      101.79      124.55      6.34 o
   3   4  10     1234.32     1243.75     12.21 o
   4   4  10       22.81        9.01      4.93 o
   0   5  10      306.71      272.09      7.83 o
   1   5  10      208.00      246.90      5.41 o
   2   5  10      218.18      241.85      8.05 o
   3   5  10      433.91      518.58     13.42 o
   4   5  10      150.02      159.68      8.36 o
   5   5  10      263.79      304.77     10.54 o
   0   6  10      518.96      521.13     12.05 o
   1   6  10     1101.51     1289.87     14.11 o
   2   6  10      100.87       81.31      6.48 o
   3   6  10     1028.75     1070.41     17.12 o
   4   6  10      388.89      322.76      7.87 o
   5   6  10      382.39      382.87      9.99 o
   6   6  10      281.85      296.77     12.62 o
   0   7  10      321.85      338.73     10.36 o
   1   7  10      328.33      318.49      7.39 o
   2   7  10      690.33      736.37     14.28 o
   3   7  10       64.21       60.31      5.08 o
   4   7  10      481.33      458.64     10.09 o
   5   7  10      953.50      925.81     14.40 o
   6   7  10      513.77      535.76     13.23 o
   7   7  10      318.50      249.53     14.06 o
   0   8  10      236.74      206.87      9.27 o
   1   8  10      339.78      360.60      9.80 o
   2   8  10      149.85      120.75      5.84 o
   3   8  10      563.22      555.37     10.76 o
   4   8  10      578.80      555.95     13.62 o
   5   8  10      422.50      390.56     13.47 o
   6   8  10       97.74       61.51      7.66 o
   7   8  10       40.10       38.41      7.92 o
   8   8  10       65.31       80.94     16.21 o
   0   9  10       10.45       19.12      7.15 o
   1   9  10       77.37      101.69      6.22 o
   2   9  10      162.78      158.83      7.19 o
   3   9  10       63.97       53.37      6.30 o
   4   9  10       74.59       68.39      7.37 o
   5   9  10      564.54      613.50     14.77 o
   6   9  10       30.27       32.71      8.33 o
   7   9  10      341.11      343.33     14.03 o
   8   9  10      116.68      106.26     11.07 o
   9   9  10        0.20        0.38     14.03 o
   0  10  10      808.31      762.24     21.27 o
   1  10  10      557.33      592.43     13.17 o
   2  10  10       99.67       97.57      8.03 o
   3  10  10      605.06      593.50     13.92 o
   4  10  10       30.93       39.70      8.87 o
   5  10  10      124.98      128.65     11.06 o
   6  10  10       40.55       33.77     10.27 o
   7  10  10       96.39       88.98     11.71 o
   8  10  10      128.42      173.36     12.81 o
   9  10  10       11.82        0.97     10.91 o
  10  10  10        4.52       -1.32     17.17 o
   0  11  10        6.06       -0.02     10.15 o
   1  11  10       34.13       28.23      8.03 o
   2  11  10      174.75      163.08     10.60 o
   3  11  10      118.60      124.06     10.76 o
   4  11  10       78.66       92.08     12.08 o
   5  11  10       22.00       24.95     10.68 o
   6  11  10       97.75      134.82     13.23 o
   7  11  10       61.86       69.36     12.01 o
   8  11  10       13.90       16.96     11.13 o
   9  11  10        3.37       -6.90     11.49 o
  10  11  10        0.33       11.69     14.15 o
   0  12  10       16.98       14.06     12.85 o
   1  12  10       34.26       27.98      9.38 o
   2  12  10       72.06       62.30     10.60 o
   3  12  10       29.03       38.62     10.96 o
   4  12  10       17.38        8.49     10.95 o
   5  12  10        5.64      -12.16     11.23 o
   6  12  10        3.37       10.64     11.56 o
   7  12  10       48.82       42.03     12.34 o
   8  12  10       84.11       78.28     14.19 o
   9  12  10        7.18       -1.61     13.29 o
   0  13  10       11.65       31.46     14.64 o
   1  13  10        7.87        2.39     10.44 o
   2  13  10       27.06       15.19     11.28 o
   3  13  10       18.23       31.67     12.05 o
   4  13  10       37.62       29.72     12.67 o
   5  13  10       10.76       15.07     13.25 o
   6  13  10       18.49       29.83     12.64 o
   7  13  10        2.87       16.99     14.43 o
   8  13  10       26.04       30.74     14.15 o
   0  14  10        3.12       16.99     18.82 o
   1  14  10        1.61       12.01     13.10 o
   2  14  10        1.60       -1.41     12.29 o
   3  14  10        4.13        9.73     13.30 o
   4  14  10       12.63       27.80     14.32 o
   5  14  10        5.07        9.35     13.91 o
   6  14  10       10.87       18.75     13.97 o
   0  15  10       20.60        0.98     20.60 o
   1  15  10        2.46       14.94     14.98 o
   2  15  10        9.52       -5.50     15.43 o
   3  15  10        6.21      -22.77     15.18 o
   4  15  10       23.24       53.56     21.64 o
   0   1  11       45.20       50.51      3.76 o
   1   1  11     1361.17     1270.21     18.51 o
   0   2  11     2341.24     2192.67     29.60 o
   1   2  11      897.61      985.27     11.62 o
   2   2  11        2.09       31.79      5.37 o
   0   3  11     5902.25     5774.14     65.64 o
   1   3  11     4629.83     5068.39     40.72 o
   2   3  11      157.90      222.93      5.95 o
   3   3  11     1374.15     1735.92     23.79 o
   0   4  11      421.76      328.86     10.11 o
   1   4  11     5202.01     5708.85     42.99 o
   2   4  11     1003.35     1001.35     13.42 o
   3   4  11     2929.99     3297.31     36.53 o
   4   4  11      698.24      632.82     13.01 o
   0   5  11      800.48      708.93     13.28 o
   1   5  11     1479.93     1528.90     15.57 o
   2   5  11      849.14      780.68     10.47 o
   3   5  11     1202.83     1395.32     15.10 o
   4   5  11        6.13        2.19      4.06 o
   5   5  11     1832.73     1822.26     26.47 o
   0   6  11      509.65      579.12     13.73 o
   1   6  11      232.08      206.13      9.07 o
   2   6  11      220.33      213.99      6.21 o
   3   6  11       22.88       26.05      4.48 o
   4   6  11       92.95       85.40      5.74 o
   5   6  11       69.90       64.67      5.52 o
   6   6  11        8.61       23.25      7.39 o
   0   7  11      779.45      799.84     16.13 o
   1   7  11      496.59      582.99     10.07 o
   2   7  11      144.67      151.18      6.59 o
   3   7  11      158.17      116.13      5.74 o
   4   7  11       12.73       17.80      5.79 o
   5   7  11      167.25      196.29      7.84 o
   6   7  11      799.77      810.56     17.14 o
   7   7  11      153.96      145.09     12.10 o
   0   8  11     3523.88     3450.18     42.36 o
   1   8  11       34.72       42.45      5.27 o
   2   8  11        9.83       16.16      5.10 o
   3   8  11      162.79      160.90      7.00 o
   4   8  11      875.05      830.09     14.92 o
   5   8  11      881.86      837.33     17.12 o
   6   8  11      196.92      178.67     10.32 o
   7   8  11      129.98      153.92      9.99 o
   8   8  11        0.88       -3.11     13.79 o
   0   9  11      613.95      653.88     17.17 o
   1   9  11       38.78       41.87      5.58 o
   2   9  11      214.94      244.07     10.31 o
   3   9  11      451.83      500.03     11.31 o
   4   9  11       59.02       60.07      7.76 o
   5   9  11      179.84      213.74     10.21 o
   6   9  11      663.29      598.77     16.84 o
   7   9  11      369.25      346.68     14.98 o
   8   9  11       22.26       31.97     10.63 o
   9   9  11       15.83       19.30     15.55 o
   0  10  11       88.30      100.51     11.08 o
   1  10  11      440.44      434.96     13.16 o
   2  10  11      552.36      535.63     13.01 o
   3  10  11       12.41       30.83      8.00 o
   4  10  11      109.16      110.66     10.43 o
   5  10  11      338.14      338.70     14.39 o
   6  10  11      137.91      101.90     11.25 o
   7  10  11       31.53       28.22     10.30 o
   8  10  11       91.32       89.10     12.98 o
   9  10  11       17.68       -0.59     11.20 o
  10  10  11       38.21       56.28     19.29 o
   0  11  11       22.92       -5.65     11.57 o
   1  11  11        0.14       -6.28      7.94 o
   2  11  11      237.21      207.74     13.21 o
   3  11  11       46.36       53.15      9.89 o
   4  11  11      313.48      305.93     14.68 o
   5  11  11        7.57       12.54     10.55 o
   6  11  11        3.97      -13.16     10.34 o
   7  11  11       13.88       31.60     11.55 o
   8  11  11       44.18       46.85     12.51 o
   9  11  11        0.12       -7.63     12.76 o
  10  11  11        3.16        2.33     14.05 o
   0  12  11        4.81        3.42     13.19 o
   1  12  11       13.42       15.30      9.16 o
   2  12  11       21.71       11.12      9.71 o
   3  12  11       77.99       93.80     12.35 o
   4  12  11       61.53       95.75     13.06 o
   5  12  11       31.03       36.76     11.98 o
   6  12  11        5.02      -16.04     10.69 o
   7  12  11       15.44       10.48     11.65 o
   8  12  11       25.17       38.16     14.40 o
   9  12  11       20.94       25.37     15.13 o
   0  13  11       43.14       24.15     15.70 o
   1  13  11        9.15       10.39     10.86 o
   2  13  11       36.18       47.54     11.76 o
   3  13  11        3.81        1.96     11.70 o
   4  13  11       18.50       -1.35     11.91 o
   5  13  11        2.23        8.94     12.67 o
   6  13  11        6.46       14.41     13.13 o
   7  13  11        3.13       -5.38     12.74 o
   8  13  11        2.74        9.28     15.02 o
   0  14  11        5.72      -10.06     17.78 o
   1  14  11        0.74        3.76     13.31 o
   2  14  11       23.20       13.11     14.45 o
   3  14  11       59.46       60.55     14.07 o
   4  14  11       25.42       17.85     13.90 o
   5  14  11        6.62       -4.33     14.13 o
   6  14  11        1.73       -1.24     14.24 o
   0  15  11        0.51       15.87     22.96 o
   1  15  11       21.06       10.57     15.52 o
   2  15  11        4.27       -5.84     15.37 o
   3  15  11        3.12       26.25     16.41 o
   0   0  12     3480.37     3294.15     80.89 o
   0   1  12       20.81       16.87      3.86 o
   1   1  12      288.03      340.83      8.76 o
   0   2  12      156.16      140.18      5.94 o
   1   2  12      814.95      885.69     17.21 o
   2   2  12     4534.67     4771.72     56.45 o
   0   3  12     5814.64     6454.67     74.65 o
   1   3  12     7961.11     8606.03     67.60 o
   2   3  12      990.95      859.73     24.38 o
   3   3  12      212.17      233.88      8.61 o
   0   4  12      655.82      632.39     13.29 o
   1   4  12       59.03       63.37      4.57 o
   2   4  12      471.39      614.83      8.96 o
   3   4  12      731.06      906.83     12.98 o
   4   4  12     1536.24     1333.04     20.04 o
   0   5  12      524.45      489.50     12.62 o
   1   5  12      525.86      602.71      9.51 o
   2   5  12      719.74      787.06     11.42 o
   3   5  12     3053.86     3108.45     29.01 o
   4   5  12      426.14      373.66      9.29 o
   5   5  12       37.66       52.42      7.99 o
   0   6  12     1732.73     1742.93     25.02 o
   1   6  12      303.86      332.51      7.34 o
   2   6  12      397.86      439.92      8.66 o
   3   6  12      138.06      137.83      7.17 o
   4   6  12      329.62      317.49     11.59 o
   5   6  12      109.28      116.95      6.46 o
   6   6  12     2231.40     2221.27     33.76 o
   0   7  12      611.71      513.15     13.53 o
   1   7  12      306.88      301.87      8.48 o
   2   7  12      649.96      713.33     11.57 o
   3   7  12       92.87       73.97      6.03 o
   4   7  12      406.23      437.06     10.06 o
   5   7  12      160.05      169.77      7.63 o
   6   7  12      320.49      271.46      9.08 o
   7   7  12       83.97       85.31     11.70 o
   0   8  12        8.25       22.28      7.12 o
   1   8  12       44.10       44.48      5.45 o
   2   8  12      945.74      978.73     14.68 o
   3   8  12      507.41      542.25     11.34 o
   4   8  12       19.43       14.66      5.91 o
   5   8  12      259.09      252.44     10.75 o
   6   8  12       45.86       23.84      7.75 o
   7   8  12       39.49       33.93      8.84 o
   8   8  12      174.91      169.48     17.65 o
   0   9  12      463.86      489.32     15.21 o
   1   9  12       69.32       76.07      6.49 o
   2   9  12      609.49      599.66     14.06 o
   3   9  12       34.15       28.17      6.65 o
   4   9  12      397.30      458.22     14.42 o
   5   9  12      269.86      254.90     11.47 o
   6   9  12      171.34      168.37     11.83 o
   7   9  12      286.46      315.18     15.03 o
   8   9  12       23.75       17.90     10.66 o
   9   9  12       16.74      -13.98     14.44 o
   0  10  12      438.83      451.09     17.63 o
   1  10  12       34.80       39.35      7.11 o
   2  10  12      436.88      445.87     16.09 o
   3  10  12      384.38      389.10     13.49 o
   4  10  12       44.57       57.16     10.13 o
   5  10  12        2.98       20.14      9.84 o
   6  10  12        1.78      -11.41      9.73 o
   7  10  12       85.75       79.28     12.32 o
   8  10  12       12.56       -0.72     10.86 o
   9  10  12       17.63       17.04     11.63 o
  10  10  12        0.04       -2.95     18.76 o
   0  11  12        0.85      -11.62     11.50 o
   1  11  12      187.79      200.99     11.72 o
   2  11  12      273.33      311.17     13.29 o
   3  11  12       81.25       58.98     10.14 o
   4  11  12      168.98      172.60     12.71 o
   5  11  12      109.22      111.40     12.81 o
   6  11  12       19.36       15.37     11.99 o
   7  11  12       14.87        3.83     11.23 o
   8  11  12        4.87       -5.13     11.71 o
   9  11  12        2.26       -7.47     12.83 o
  10  11  12       19.97       12.77     14.25 o
   0  12  12       53.92       40.94     14.59 o
   1  12  12       41.10       50.13     11.06 o
   2  12  12        0.50       -3.79      9.76 o
   3  12  12       16.43       27.44     10.98 o
   4  12  12       23.65       26.19     11.24 o
   5  12  12      168.91      137.43     13.75 o
   6  12  12       24.51       31.34     13.10 o
   7  12  12        8.31       -2.23     13.04 o
   8  12  12        3.16        5.51     14.10 o
   9  12  12        8.59       20.29     15.02 o
   0  13  12       19.63       45.59     17.81 o
   1  13  12       22.74       10.47     11.44 o
   2  13  12       28.39       20.26     11.24 o
   3  13  12        8.95        4.76     11.94 o
   4  13  12       11.83       -0.23     12.02 o
   5  13  12        2.12      -16.07     12.01 o
   6  13  12        9.83        1.64     13.71 o
   7  13  12       42.53       30.46     14.87 o
   8  13  12        2.21        6.72     14.87 o
   0  14  12        6.56      -15.14     19.57 o
   1  14  12        9.48       16.47     14.43 o
   2  14  12       36.72       32.66     15.30 o
   3  14  12       26.39       28.17     16.01 o
   4  14  12       25.59        2.62     13.79 o
   5  14  12       14.32       29.36     14.96 o
   6  14  12       22.47       42.10     16.03 o
   0  15  12       22.52       29.30     27.08 o
   1  15  12        5.58       27.71     17.15 o
   2  15  12        2.23       -4.60     15.88 o
   0   1  13      900.51      844.82     14.45 o
   1   1  13     7186.88     7309.97     88.99 o
   0   2  13     5642.83     5419.82     69.35 o
   1   2  13     1771.39     1985.60     19.73 o
   2   2  13     1488.36     1362.72     21.75 o
   0   3  13     4361.64     4864.67     59.00 o
   1   3  13      900.17      890.45     17.37 o
   2   3  13     2230.11     2449.57     46.20 o
   3   3  13     5389.32     5582.34     71.89 o
   0   4  13     4688.91     5157.73     64.73 o
   1   4  13     1267.00     1303.36     21.63 o
   2   4  13       93.87       87.50      4.31 o
   3   4  13       34.55       35.18      4.13 o
   4   4  13      116.20      137.70      7.93 o
   0   5  13      420.88      447.56     11.91 o
   1   5  13      395.43      537.68     10.23 o
   2   5  13      595.00      752.29     16.99 o
   3   5  13      227.08      277.67      9.06 o
   4   5  13      252.69      221.74      6.86 o
   5   5  13     1241.87     1184.59     21.66 o
   0   6  13       54.28       91.81      8.78 o
   1   6  13     1132.44     1225.88     14.75 o
   2   6  13      544.65      536.71     12.68 o
   3   6  13      289.40      308.86      8.38 o
   4   6  13      913.58      826.57     13.12 o
   5   6  13      225.88      243.52      9.84 o
   6   6  13       24.08       21.63      8.17 o
   0   7  13      364.68      385.28     11.75 o
   1   7  13       21.59       16.19      4.49 o
   2   7  13      255.68      260.37      7.38 o
   3   7  13      359.98      382.67      8.98 o
   4   7  13      184.85      235.04      7.90 o
   5   7  13       57.85       58.78      6.58 o
   6   7  13       97.36       80.76      7.13 o
   7   7  13      590.14      582.17     21.68 o
   0   8  13      985.48      927.58     19.65 o
   1   8  13        7.90        2.21      4.97 o
   2   8  13      168.84      175.88     10.68 o
   3   8  13      351.40      379.83      9.58 o
   4   8  13      509.66      459.35     11.70 o
   5   8  13      527.71      536.89     13.48 o
   6   8  13      193.38      195.27     10.20 o
   7   8  13       69.87       57.16      9.58 o
   8   8  13      274.86      259.16     19.53 o
   0   9  13      480.81      500.51     15.90 o
   1   9  13      443.48      458.81     13.63 o
   2   9  13      792.36      774.23     14.66 o
   3   9  13       67.40       51.34      7.13 o
   4   9  13      176.81      184.84      9.52 o
   5   9  13        0.88       14.48      8.49 o
   6   9  13      153.55      129.56     11.29 o
   7   9  13      133.97      128.19     11.84 o
   8   9  13       17.17       13.49     10.48 o
   9   9  13        2.22       38.36     17.48 o
   0  10  13      823.95      882.00     24.35 o
   1  10  13      187.38      189.69      9.36 o
   2  10  13       16.83       11.82      7.82 o
   3  10  13      326.87      354.17     13.21 o
   4  10  13       26.54       33.80      9.46 o
   5  10  13       21.15       27.84     10.57 o
   6  10  13       50.07       44.59     11.03 o
   7  10  13       70.15       55.42     11.73 o
   8  10  13       12.31       19.17     11.37 o
   9  10  13       25.42       18.37     12.02 o
  10  10  13       43.40       37.56     19.52 o
   0  11  13       50.57       63.55     15.18 o
   1  11  13      130.74      147.67     11.06 o
   2  11  13        3.94       16.67      9.21 o
   3  11  13       21.82       34.02     10.13 o
   4  11  13       39.63       56.89     11.55 o
   5  11  13       77.53       68.52     12.18 o
   6  11  13       19.56       10.28     11.78 o
   7  11  13       46.05       48.57     12.52 o
   8  11  13       12.08       15.91     12.46 o
   9  11  13        1.61       -9.09     13.06 o
  10  11  13        2.24        8.67     14.05 o
   0  12  13      148.23      149.19     17.35 o
   1  12  13       54.84       67.42     13.08 o
   2  12  13       39.90       33.05     10.90 o
   3  12  13      187.57      183.32     13.70 o
   4  12  13        8.72       27.43     12.09 o
   5  12  13       14.80       13.45     12.86 o
   6  12  13       46.14       62.97     13.72 o
   7  12  13       16.39       40.50     14.29 o
   8  12  13        2.78       10.89     13.80 o
   9  12  13        0.39       -5.85     14.80 o
   0  13  13       22.23       29.50     16.93 o
   1  13  13        2.74        0.38     11.99 o
   2  13  13        9.37       21.23     12.06 o
   3  13  13       90.05       99.72     14.97 o
   4  13  13        3.38       32.20     13.04 o
   5  13  13       20.59        9.66     13.26 o
   6  13  13        7.43       27.62     13.88 o
   7  13  13       20.29       18.47     15.16 o
   0  14  13       31.00       23.07     25.11 o
   1  14  13       22.69       26.78     14.65 o
   2  14  13       62.74       86.35     16.65 o
   3  14  13        8.31        6.22     14.57 o
   4  14  13        3.48        7.91     15.81 o
   5  14  13       14.47       27.98     15.70 o
   0  15  13       26.62       67.26     24.27 o
   1  15  13       11.21       10.79     16.58 o
   2  15  13        2.96       36.82     16.61 o
   0   1  14     2925.66     2718.23     34.82 o
   1   1  14     1338.67     1580.84     22.91 o
   0   2  14      697.32      719.06     14.06 o
   1   2  14      234.82      263.81      5.87 o
   2   2  14     4125.41     4396.56     54.17 o
   0   3  14     4871.52     5216.35     67.95 o
   1   3  14      285.22      257.88      8.89 o
   2   3  14      133.61      183.89      7.31 o
   3   3  14        2.90       21.21      5.61 o
   0   4  14      145.80      153.21      9.50 o
   1   4  14      562.17      550.30     14.60 o
   2   4  14     1829.53     1815.66     19.07 o
   3   4  14      455.32      549.77     13.24 o
   4   4  14       27.74       21.78      6.07 o
   0   5  14       46.07       25.50      6.66 o
   1   5  14      306.77      390.92     10.11 o
   2   5  14     1025.02     1069.76     13.48 o
   3   5  14      297.60      273.10      7.45 o
   4   5  14      308.55      285.00     12.39 o
   5   5  14        2.67       -1.87      7.07 o
   0   6  14     2218.87     2305.98     34.29 o
   1   6  14      280.20      319.70      8.04 o
   2   6  14      478.20      483.72     11.14 o
   3   6  14      562.94      583.94     12.72 o
   4   6  14       62.66       63.35      5.73 o
   5   6  14       62.17       74.97      6.79 o
   6   6  14      469.77      467.33     15.11 o
   0   7  14       60.30       55.64      6.91 o
   1   7  14      295.65      330.77      9.13 o
   2   7  14      427.15      393.43      9.29 o
   3   7  14       54.90       52.40      6.11 o
   4   7  14      146.32      122.36      6.74 o
   5   7  14      842.46      838.01     14.54 o
   6   7  14      290.57      298.32     13.38 o
   7   7  14       13.13       48.42     11.76 o
   0   8  14      181.57      203.07     10.24 o
   1   8  14       85.60       99.54      6.73 o
   2   8  14      288.52      269.21     10.22 o
   3   8  14      174.76      188.64      8.15 o
   4   8  14      180.52      232.85      9.51 o
   5   8  14      399.29      441.69     13.37 o
   6   8  14       71.83       71.75      9.02 o
   7   8  14       48.67       55.80      9.53 o
   8   8  14        9.71        8.27     13.12 o
   0   9  14      279.73      276.03     13.41 o
   1   9  14      132.91      134.48      7.69 o
   2   9  14       70.97       84.70      7.42 o
   3   9  14      659.31      602.83     16.26 o
   4   9  14      660.30      677.05     15.54 o
   5   9  14      209.47      170.66     11.40 o
   6   9  14       54.66       51.56     10.08 o
   7   9  14      135.25      134.85     13.19 o
   8   9  14        3.15       -2.56     10.52 o
   9   9  14        5.75        9.73     17.10 o
   0  10  14      100.79       96.78     12.99 o
   1  10  14       60.83       51.47      8.52 o
   2  10  14      187.00      211.14     15.89 o
   3  10  14       62.25      111.04     10.15 o
   4  10  14      111.60      102.54     11.29 o
   5  10  14      209.09      207.23     13.86 o
   6  10  14       10.98      -15.42     10.32 o
   7  10  14       29.90        9.58     11.35 o
   8  10  14       28.94       29.37     11.91 o
   9  10  14       35.79       22.07     12.14 o
  10  10  14        1.65        1.79     18.82 o
   0  11  14      125.30      108.97     14.93 o
   1  11  14       33.08       28.79      9.58 o
   2  11  14       33.22       28.96     10.10 o
   3  11  14       59.71       38.98     10.32 o
   4  11  14      209.81      212.93     14.27 o
   5  11  14       52.56       55.08     11.83 o
   6  11  14       20.39       14.85     11.65 o
   7  11  14        0.91       -0.22     11.83 o
   8  11  14       15.71       32.79     13.74 o
   9  11  14       19.16       -4.60     12.97 o
  10  11  14        0.75      -12.33     14.53 o
   0  12  14      126.64      106.43     19.77 o
   1  12  14       40.84       63.18     11.75 o
   2  12  14      126.72      108.47     12.80 o
   3  12  14       22.72       11.75     10.81 o
   4  12  14       24.37        8.03     11.62 o
   5  12  14       13.55       33.10     12.31 o
   6  12  14       13.07       -5.80     12.29 o
   7  12  14       12.14       -3.96     13.54 o
   8  12  14        6.89       -2.83     14.95 o
   0  13  14       45.15       50.46     17.72 o
   1  13  14       24.47       27.17     12.15 o
   2  13  14       71.75       58.44     13.16 o
   3  13  14       79.48       66.43     14.13 o
   4  13  14       53.52       42.48     14.78 o
   5  13  14       15.96       30.72     13.54 o
   6  13  14        1.38        4.44     14.14 o
   7  13  14        5.58       25.32     16.01 o
   0  14  14        7.42       -7.91     19.54 o
   1  14  14       32.26       21.16     14.12 o
   2  14  14       13.81        2.80     14.22 o
   3  14  14        3.16       38.43     15.29 o
   4  14  14       23.91       29.71     16.12 o
   5  14  14        1.85       -5.11     15.67 o
   0   1  15       13.84       22.80      4.03 o
   1   1  15     1579.88     1781.29     25.43 o
   0   2  15      838.42      892.88     16.55 o
   1   2  15      583.81      490.64      9.74 o
   2   2  15      133.95      162.68     10.08 o
   0   3  15        0.53       21.63      5.52 o
   1   3  15      292.39      341.08     10.73 o
   2   3  15     3540.29     3689.54     34.65 o
   3   3  15        2.18        3.89      5.38 o
   0   4  15      341.32      338.40     10.71 o
   1   4  15      354.17      366.99      9.59 o
   2   4  15      491.12      505.58     10.06 o
   3   4  15      116.43       99.20      4.89 o
   4   4  15      309.41      308.19     10.86 o
   0   5  15       26.71       12.11      6.62 o
   1   5  15       59.87       64.02      5.30 o
   2   5  15       70.22       89.56      5.03 o
   3   5  15      102.94      128.61      6.64 o
   4   5  15      199.99      180.04      6.72 o
   5   5  15      427.01      385.93     13.57 o
   0   6  15      114.30      105.65      7.96 o
   1   6  15       74.51       86.40      6.53 o
   2   6  15      120.87      151.93      6.39 o
   3   6  15      159.39      182.81      7.08 o
   4   6  15      276.26      324.81      8.78 o
   5   6  15      300.98      297.19      8.99 o
   6   6  15      553.94      644.56     17.14 o
   0   7  15      227.65      212.01     11.49 o
   1   7  15       16.42       17.08      4.89 o
   2   7  15       83.95       82.71      5.99 o
   3   7  15      321.46      286.99      8.74 o
   4   7  15       70.50       58.81      6.30 o
   5   7  15       72.34       75.66      7.53 o
   6   7  15      157.84      154.70      8.47 o
   7   7  15      637.70      579.54     21.32 o
   0   8  15      193.72      210.77     10.25 o
   1   8  15       10.44       12.83      5.52 o
   2   8  15      298.23      327.79      9.53 o
   3   8  15      491.51      482.98     11.95 o
   4   8  15       85.14      108.97      8.25 o
   5   8  15       39.48       28.65      7.84 o
   6   8  15      178.55      185.77     10.18 o
   7   8  15      210.86      181.11     11.19 o
   8   8  15      128.13      122.50     17.51 o
   0   9  15      136.63      140.46     10.94 o
   1   9  15      416.48      428.96     10.90 o
   2   9  15      786.41      813.40     16.49 o
   3   9  15      292.67      322.15     12.19 o
   4   9  15       72.49       61.67      9.20 o
   5   9  15       55.36       61.94      9.27 o
   6   9  15       79.64       75.52     10.18 o
   7   9  15       15.29       37.29     11.24 o
   8   9  15       76.86       65.42     11.91 o
   9   9  15       17.45        4.08     16.71 o
   0  10  15       75.16       71.26     12.86 o
   1  10  15       21.66       40.30      8.61 o
   2  10  15      424.49      417.84     14.86 o
   3  10  15      205.39      192.99     13.79 o
   4  10  15        8.25       20.01      9.40 o
   5  10  15       79.21       77.22     11.45 o
   6  10  15       54.02       56.85     11.37 o
   7  10  15       22.79       21.29     11.77 o
   8  10  15       10.06       -9.42     12.00 o
   9  10  15        3.52       10.78     12.25 o
  10  10  15        5.48       12.21     20.50 o
   0  11  15      109.44      117.44     16.23 o
   1  11  15       40.78       62.60     11.03 o
   2  11  15      137.86      170.53     12.51 o
   3  11  15      173.22      201.67     13.15 o
   4  11  15      289.22      270.76     14.85 o
   5  11  15       13.42       -1.73     10.77 o
   6  11  15       97.40       92.41     12.75 o
   7  11  15        4.52       19.48     12.36 o
   8  11  15        8.77       20.48     13.87 o
   9  11  15        0.21        4.25     14.39 o
   0  12  15      105.05       89.44     17.26 o
   1  12  15        9.42        6.00     10.41 o
   2  12  15       15.32        3.04     10.46 o
   3  12  15       13.98       32.75     14.54 o
   4  12  15       36.57       28.81     12.27 o
   5  12  15       21.94        8.14     11.86 o
   6  12  15        7.41        6.09     12.67 o
   7  12  15        2.93      -18.34     13.31 o
   8  12  15       28.67       32.29     15.40 o
   0  13  15        4.95       18.37     16.97 o
   1  13  15       17.80       25.58     12.14 o
   2  13  15        9.81       -7.24     12.25 o
   3  13  15       33.54       30.89     13.28 o
   4  13  15       26.03       23.60     13.87 o
   5  13  15        3.73      -20.74     13.83 o
   6  13  15        1.21        8.80     14.81 o
   7  13  15       10.46       22.31     15.92 o
   0  14  15        2.26        3.08     25.41 o
   1  14  15       14.08       19.55     14.75 o
   2  14  15        3.00      -13.58     13.61 o
   3  14  15        3.11       -4.76     14.50 o
   4  14  15        0.76       -4.99     15.72 o
   0   0  16      280.72      244.84     11.69 o
   0   1  16        4.54        4.17      4.20 o
   1   1  16     1837.66     1877.41     27.32 o
   0   2  16      757.44      733.50     15.87 o
   1   2  16      781.02      798.41     11.91 o
   2   2  16      217.28      210.96      8.06 o
   0   3  16      654.68      729.43     15.15 o
   1   3  16      930.61     1078.90     14.37 o
   2   3  16       58.43       81.91      4.87 o
   3   3  16     1394.80     1302.08     21.34 o
   0   4  16      573.47      639.56     15.50 o
   1   4  16      234.83      227.86      6.51 o
   2   4  16      349.81      266.75      7.41 o
   3   4  16      240.13      278.20      7.88 o
   4   4  16      320.82      366.44     14.32 o
   0   5  16      332.33      364.76     12.32 o
   1   5  16      210.09      188.47      6.66 o
   2   5  16      226.39      240.14      7.29 o
   3   5  16      168.73      221.57      8.61 o
   4   5  16       29.19       31.00      5.15 o
   5   5  16       41.44       61.93      8.70 o
   0   6  16      121.50      112.17      8.45 o
   1   6  16      578.96      595.72     12.11 o
   2   6  16       81.96       79.52      5.59 o
   3   6  16        6.90        7.57      4.87 o
   4   6  16      187.51      224.08      7.66 o
   5   6  16        4.79        7.17      5.92 o
   6   6  16      163.31      177.51     12.77 o
   0   7  16       31.50       30.98      7.99 o
   1   7  16      118.55      124.03      7.72 o
   2   7  16        0.06        4.26      5.06 o
   3   7  16       51.49       55.93      6.05 o
   4   7  16      221.36      207.03      8.20 o
   5   7  16      525.92      523.30     12.72 o
   6   7  16      278.51      257.53     11.25 o
   7   7  16       88.96      103.27     12.48 o
   0   8  16      138.46       87.62     10.08 o
   1   8  16      265.51      251.45      8.25 o
   2   8  16      437.74      455.28     11.25 o
   3   8  16      471.23      460.17     11.98 o
   4   8  16      127.57      165.68      9.17 o
   5   8  16       18.37       30.93      8.71 o
   6   8  16        5.19       -4.68      8.28 o
   7   8  16        4.28        5.96      8.85 o
   8   8  16      129.07      147.06     18.26 o
   0   9  16      283.11      294.14     13.06 o
   1   9  16       96.20       83.90      7.59 o
   2   9  16      454.35      455.65     13.16 o
   3   9  16      780.27      823.99     22.60 o
   4   9  16       26.71       33.92      9.63 o
   5   9  16       31.90        9.63     10.09 o
   6   9  16      249.29      256.79     14.62 o
   7   9  16       44.31       34.12     11.49 o
   8   9  16        4.98       11.62     11.71 o
   9   9  16        4.23       12.00     17.96 o
   0  10  16      141.49      133.20     13.88 o
   1  10  16      104.77      115.67     11.25 o
   2  10  16      104.07       77.04     10.98 o
   3  10  16        9.00       -0.09     10.02 o
   4  10  16      164.49      155.28     13.27 o
   5  10  16       73.20       53.67     11.67 o
   6  10  16        5.26        0.95     11.09 o
   7  10  16       59.96       54.04     12.27 o
   8  10  16        4.58      -11.08     11.62 o
   9  10  16       25.90       15.64     13.95 o
  10  10  16        0.93       -1.74     20.88 o
   0  11  16       62.57        5.80     15.86 o
   1  11  16        0.14      -14.50      9.67 o
   2  11  16       55.26       57.97     10.56 o
   3  11  16       10.58       18.54     10.47 o
   4  11  16        4.62       10.85     11.48 o
   5  11  16       10.21       18.88     11.83 o
   6  11  16       17.67       23.42     12.70 o
   7  11  16        7.09       15.08     12.23 o
   8  11  16        6.99      -10.14     13.31 o
   9  11  16       13.04        4.55     14.38 o
   0  12  16       13.06       -5.03     15.24 o
   1  12  16        5.78       12.12     11.13 o
   2  12  16       41.50       33.54     11.08 o
   3  12  16       77.72       69.18     12.12 o
   4  12  16       19.69       19.56     14.04 o
   5  12  16        7.77       18.82     12.79 o
   6  12  16        1.51        4.98     13.99 o
   7  12  16        6.26       32.96     14.40 o
   8  12  16        5.53       -2.52     14.64 o
   0  13  16        4.51       30.50     19.01 o
   1  13  16       12.29       28.41     12.29 o
   2  13  16        6.26        2.21     12.42 o
   3  13  16        2.82       19.57     13.50 o
   4  13  16        4.90      -12.27     12.68 o
   5  13  16       19.55       32.79     14.71 o
   6  13  16       14.95        9.47     15.18 o
   0  14  16       13.94       41.96     20.49 o
   1  14  16        9.88       28.65     14.67 o
   2  14  16        7.82        4.06     14.60 o
   3  14  16        0.81       11.92     14.54 o
   4  14  16        1.57       16.22     15.65 o
   0   1  17     1004.67     1032.31     16.74 o
   1   1  17      190.13      203.76      8.83 o
   0   2  17        3.86       -7.14      5.00 o
   1   2  17       20.55       20.04      4.00 o
   2   2  17       19.98       15.49      5.31 o
   0   3  17      371.89      315.95     11.75 o
   1   3  17      238.11      249.03     11.74 o
   2   3  17       38.68       40.91      4.49 o
   3   3  17     1164.37     1217.85     22.04 o
   0   4  17      296.21      258.25     10.13 o
   1   4  17      410.12      428.22      8.42 o
   2   4  17      129.12      122.20      6.37 o
   3   4  17       38.49       34.48      5.14 o
   4   4  17      929.56      926.05     20.71 o
   0   5  17      213.48      244.38     11.26 o
   1   5  17      251.76      228.17      7.27 o
   2   5  17      742.79      714.08     11.65 o
   3   5  17       66.69       56.33      5.39 o
   4   5  17      117.48       98.68      6.27 o
   5   5  17      113.82       69.51      8.73 o
   0   6  17      272.64      288.58     11.35 o
   1   6  17     1321.70     1347.44     20.59 o
   2   6  17      361.29      340.08      8.35 o
   3   6  17      307.23      296.14      8.81 o
   4   6  17       48.76       55.18      6.69 o
   5   6  17       91.04       78.67      7.14 o
   6   6  17      307.42      338.54     16.25 o
   0   7  17      208.34      233.95     11.09 o
   1   7  17      179.21      183.43     10.54 o
   2   7  17       14.90        8.31      5.01 o
   3   7  17       89.80       92.69      6.65 o
   4   7  17      197.81      206.82      8.21 o
   5   7  17      213.28      204.42      9.19 o
   6   7  17       32.74       27.88      8.91 o
   7   7  17       21.29        4.51     13.77 o
   0   8  17        0.02       -1.39      8.20 o
   1   8  17      417.22      412.76     11.32 o
   2   8  17       46.54       48.02      6.68 o
   3   8  17       60.98       55.50      7.32 o
   4   8  17      413.45      432.76     12.97 o
   5   8  17      211.39      207.52     11.10 o
   6   8  17      207.55      244.39     12.62 o
   7   8  17        0.19        3.46      9.34 o
   8   8  17       50.64       49.74     15.33 o
   0   9  17      107.70      106.81     13.35 o
   1   9  17      228.23      235.70     11.71 o
   2   9  17       76.55       67.86      8.65 o
   3   9  17      130.49      126.96      9.90 o
   4   9  17       82.64       53.07      9.91 o
   5   9  17       12.00       -2.47      9.97 o
   6   9  17      147.54      163.73     13.41 o
   7   9  17      113.43      116.36     13.80 o
   8   9  17       53.88       31.24     13.16 o
   9   9  17       55.14       53.30     19.65 o
   0  10  17      144.07      197.22     19.43 o
   1  10  17       12.67      -10.05      8.86 o
   2  10  17      102.05       75.76     10.82 o
   3  10  17       94.76       82.15     11.46 o
   4  10  17       38.36       36.35     11.61 o
   5  10  17        6.79      -11.69     10.71 o
   6  10  17        2.19      -16.87     11.25 o
   7  10  17      102.17      100.53     16.40 o
   8  10  17        8.20        0.55     13.74 o
   9  10  17        2.00        0.94     14.78 o
  10  10  17        0.33       44.16     23.57 o
   0  11  17       86.76       95.34     16.18 o
   1  11  17       99.10      103.47     15.03 o
   2  11  17       68.06       62.37     11.73 o
   3  11  17       18.75       35.17     12.11 o
   4  11  17        1.54       -2.42     11.68 o
   5  11  17       58.11       68.22     17.38 o
   6  11  17       14.73       31.17     14.22 o
   7  11  17        1.09        7.86     14.53 o
   8  11  17       35.31       62.42     16.34 o
   9  11  17       56.82       88.89     16.76 o
   0  12  17       31.53       16.23     15.88 o
   1  12  17        7.82        5.19     10.72 o
   2  12  17        0.25      -13.25     11.37 o
   3  12  17       30.63       27.12     12.81 o
   4  12  17        7.25        6.02     13.83 o
   5  12  17        9.67       25.54     14.55 o
   6  12  17       23.70       18.01     15.15 o
   7  12  17       10.31        2.02     16.14 o
   0  13  17        0.08       -4.36     17.07 o
   1  13  17        8.58        9.19     12.47 o
   2  13  17        3.30       -9.32     13.26 o
   3  13  17        8.50       14.40     13.87 o
   4  13  17        2.69       -8.35     15.06 o
   5  13  17        6.87        3.19     15.45 o
   6  13  17        2.82        7.82     16.36 o
   0  14  17        1.19        1.81     20.74 o
   1  14  17        3.26       -7.73     13.68 o
   2  14  17       16.66       18.04     14.19 o
   3  14  17        1.01       -2.32     15.46 o
   0   1  18      742.44      678.51     13.82 o
   1   1  18       18.72       20.73      4.98 o
   0   2  18      255.43      293.31     10.14 o
   1   2  18       32.61       29.21      4.22 o
   2   2  18      815.82      649.43     15.63 o
   0   3  18      142.19      133.53      7.75 o
   1   3  18      505.79      510.85     10.19 o
   2   3  18       50.04       76.27      4.87 o
   3   3  18      117.91       84.87      8.11 o
   0   4  18       58.10       74.73      6.98 o
   1   4  18      400.55      356.10      9.67 o
   2   4  18      214.18      185.83      7.38 o
   3   4  18      468.72      500.91     10.65 o
   4   4  18     1100.94      975.69     21.39 o
   0   5  18      110.75      146.60     10.02 o
   1   5  18       48.92       58.95      5.81 o
   2   5  18       48.03       54.84      6.01 o
   3   5  18       84.31       76.16      5.91 o
   4   5  18       36.59       31.91      5.57 o
   5   5  18       27.29       13.93      7.75 o
   0   6  18      879.62      977.39     21.97 o
   1   6  18        6.06       10.49      5.10 o
   2   6  18      130.97      171.63      7.31 o
   3   6  18      197.40      209.22      8.18 o
   4   6  18       68.38       64.34      6.08 o
   5   6  18      497.11      484.89     12.93 o
   6   6  18       46.89       38.74     11.23 o
   0   7  18        3.28        4.32      7.42 o
   1   7  18      169.54      179.42      7.41 o
   2   7  18        7.69        0.16      4.91 o
   3   7  18      541.15      504.87     10.91 o
   4   7  18       51.79       55.87      6.51 o
   5   7  18      230.81      225.51     11.01 o
   6   7  18       10.91       10.23      9.16 o
   7   7  18      121.15      134.41     18.01 o
   0   8  18       42.56       42.38      9.38 o
   1   8  18       16.98       16.97      6.59 o
   2   8  18       77.65       90.82      7.13 o
   3   8  18      118.55      103.07      8.72 o
   4   8  18       77.96       50.74      8.16 o
   5   8  18        0.25       -1.20      7.57 o
   6   8  18       50.71       47.07     10.75 o
   7   8  18      158.54      175.12     14.18 o
   8   8  18      104.17       66.21     22.38 o
   0   9  18       90.65       94.22     13.88 o
   1   9  18      131.38      156.87     10.93 o
   2   9  18        9.78       -4.43      8.32 o
   3   9  18       22.74       19.77      8.42 o
   4   9  18       51.61       40.97     10.15 o
   5   9  18       26.58       30.43     10.36 o
   6   9  18       71.32       49.54     12.92 o
   7   9  18       32.48       31.66     12.30 o
   8   9  18       19.19       14.67     14.03 o
   9   9  18        0.04       16.46     22.49 o
   0  10  18       45.01       56.01     16.50 o
   1  10  18       96.68       80.50     10.95 o
   2  10  18       27.59       56.56     10.52 o
   3  10  18      115.17      114.47     11.93 o
   4  10  18        8.67       -5.44     10.63 o
   5  10  18       21.31       30.58     11.59 o
   6  10  18        2.83      -11.40     11.76 o
   7  10  18       14.12        5.69     13.47 o
   8  10  18       21.59       16.47     14.15 o
   9  10  18        5.70       -1.81     15.77 o
  10  10  18        1.10        7.32     26.33 o
   0  11  18      144.21      171.68     20.34 o
   1  11  18       77.63       95.19     12.33 o
   2  11  18       83.99       64.47     11.87 o
   3  11  18       34.33       27.67     11.76 o
   4  11  18        9.99       14.32     12.42 o
   5  11  18       22.17       14.37     13.60 o
   6  11  18        7.66       18.49     14.15 o
   7  11  18        0.11       -6.64     15.02 o
   8  11  18        5.19        1.36     18.06 o
   0  12  18       29.58       45.70     18.84 o
   1  12  18        8.51       25.13     11.77 o
   2  12  18       11.14       17.28     12.61 o
   3  12  18       36.23       38.68     13.19 o
   4  12  18       24.95       15.41     14.27 o
   5  12  18       10.18        0.68     14.79 o
   6  12  18        1.70       -8.31     15.74 o
   7  12  18       24.54       33.90     17.35 o
   0  13  18        2.12        4.56     16.27 o
   1  13  18        4.11       21.61     13.15 o
   2  13  18        9.29        9.22     13.33 o
   3  13  18        4.15       11.74     14.24 o
   4  13  18        9.32       -6.12     14.87 o
   5  13  18        0.22       12.31     16.02 o
   0  14  18       11.50       32.48     20.66 o
   1  14  18       14.48        3.80     15.50 o
   2  14  18       15.81       42.05     16.68 o
   0   1  19     1387.43     1206.12     20.35 o
   1   1  19        8.49       -0.13      6.06 o
   0   2  19       10.06        9.79      5.70 o
   1   2  19      357.30      327.51     11.69 o
   2   2  19      623.95      570.14     14.78 o
   0   3  19        4.15       -0.78      5.60 o
   1   3  19       95.27      106.24      6.29 o
   2   3  19       87.09       96.79      5.37 o
   3   3  19       49.40       41.82      7.40 o
   0   4  19        7.10        8.58      6.27 o
   1   4  19     1292.70     1232.56     17.52 o
   2   4  19      678.70      593.44     12.39 o
   3   4  19      328.56      314.47     10.51 o
   4   4  19      227.58      214.76     10.91 o
   0   5  19      361.36      358.14     13.71 o
   1   5  19      622.37      660.72     12.03 o
   2   5  19      351.13      381.79     18.96 o
   3   5  19      119.88      102.14      6.29 o
   4   5  19      165.55      179.68      7.62 o
   5   5  19       21.12        8.54      7.82 o
   0   6  19      445.33      446.03     18.31 o
   1   6  19      468.20      525.10     11.58 o
   2   6  19      507.42      490.12     12.47 o
   3   6  19      505.46      543.88     14.38 o
   4   6  19        8.83        8.07      6.12 o
   5   6  19       43.45       27.70      6.72 o
   6   6  19       52.96       10.16     11.05 o
   0   7  19      298.19      338.29     13.43 o
   1   7  19      116.63      129.23      7.74 o
   2   7  19       31.94       19.85      5.79 o
   3   7  19       20.23       22.47      5.53 o
   4   7  19       25.55       11.37      6.88 o
   5   7  19      597.52      632.59     16.69 o
   6   7  19      208.02      192.51     13.23 o
   7   7  19      224.10      248.57     20.66 o
   0   8  19       25.57        1.33      9.35 o
   1   8  19       53.73       51.56      7.53 o
   2   8  19       99.78      100.82      8.49 o
   3   8  19      131.33      129.61      9.26 o
   4   8  19       20.17       -1.27      7.21 o
   5   8  19       36.45       31.86      9.89 o
   6   8  19       25.42       24.86     10.49 o
   7   8  19       49.93       38.45     12.41 o
   8   8  19       30.68       41.17     20.99 o
   0   9  19        3.77        7.15     12.61 o
   1   9  19       66.47       98.79     13.07 o
   2   9  19       31.21       22.81      8.90 o
   3   9  19      112.69       78.03      9.33 o
   4   9  19       33.71       16.14     10.11 o
   5   9  19       11.77        0.09     10.33 o
   6   9  19        3.35       -8.86     11.47 o
   7   9  19       11.92       16.64     12.92 o
   8   9  19       16.19       32.83     14.79 o
   9   9  19       18.56       -1.60     22.29 o
   0  10  19        1.27       18.85     15.26 o
   1  10  19      109.54      152.35     17.29 o
   2  10  19       96.88       69.10     10.74 o
   3  10  19       29.38       24.80     11.83 o
   4  10  19       85.62       75.53     12.45 o
   5  10  19       12.94       15.41     12.15 o
   6  10  19        2.03      -17.60     11.73 o
   7  10  19        5.55       16.83     13.29 o
   8  10  19        9.05        4.69     16.11 o
   9  10  19       18.25       26.84     19.26 o
   0  11  19       29.49       21.86     16.68 o
   1  11  19        8.25       24.14     11.74 o
   2  11  19       43.45       23.15     11.46 o
   3  11  19       35.54       40.03     13.64 o
   4  11  19       22.68       67.09     15.32 o
   5  11  19       13.81       -8.60     12.93 o
   6  11  19       17.55        6.04     13.97 o
   7  11  19       33.43       30.88     16.11 o
   8  11  19        7.71       19.81     16.45 o
   0  12  19       69.42       50.47     19.38 o
   1  12  19       52.22       34.35     13.46 o
   2  12  19       22.17       16.70     12.40 o
   3  12  19        2.82        3.60     12.52 o
   4  12  19        9.86        9.24     13.63 o
   5  12  19       10.05        6.09     14.87 o
   6  12  19        4.29        3.03     19.89 o
   7  12  19        8.81        8.91     16.65 o
   0  13  19       22.45       16.58     20.03 o
   1  13  19       24.83       46.49     15.16 o
   2  13  19        6.21        9.55     13.70 o
   3  13  19       21.98        9.77     14.04 o
   4  13  19        4.19       10.79     15.49 o
   5  13  19        1.72        5.07     15.76 o
   0   0  20      146.78      140.69     11.89 o
   0   1  20      448.20      470.63     11.21 o
   1   1  20       15.70        7.35      5.32 o
   0   2  20      414.72      370.89     14.90 o
   1   2  20       43.44       44.06      4.80 o
   2   2  20       21.02       32.57      7.56 o
   0   3  20       16.69       22.36      6.39 o
   1   3  20      289.20      250.98      8.08 o
   2   3  20        4.74        9.26      5.19 o
   3   3  20      269.59      232.83     11.27 o
   0   4  20        0.09        2.61      7.61 o
   1   4  20      460.99      478.62     16.24 o
   2   4  20      107.60      106.25      6.29 o
   3   4  20      263.51      311.30      8.77 o
   4   4  20       11.24        7.13      8.05 o
   0   5  20      220.13      197.39     12.15 o
   1   5  20      137.94      158.62      6.57 o
   2   5  20      140.22      145.58      9.84 o
   3   5  20      241.94      249.65      8.18 o
   4   5  20      324.51      327.58     12.30 o
   5   5  20        0.00      -11.36      7.62 o
   0   6  20      223.14      169.83     13.49 o
   1   6  20      335.38      302.65     10.77 o
   2   6  20      218.52      189.59      9.10 o
   3   6  20      613.12      624.82     13.46 o
   4   6  20       27.18       21.39      6.92 o
   5   6  20       52.03       51.92      9.34 o
   6   6  20        0.88       -2.00     11.40 o
   0   7  20      159.91      147.43     10.21 o
   1   7  20      625.74      699.86     13.23 o
   2   7  20      119.84      110.65      7.68 o
   3   7  20       13.95       12.76      6.97 o
   4   7  20      132.70      159.81     10.08 o
   5   7  20       83.70       83.36     10.04 o
   6   7  20       73.95       80.27     13.43 o
   7   7  20       55.01       35.85     15.35 o
   0   8  20       13.03       34.64     10.22 o
   1   8  20      168.49      169.59     10.05 o
   2   8  20      406.93      349.48     13.47 o
   3   8  20       13.30       26.63      7.20 o
   4   8  20       27.39       37.92      9.38 o
   5   8  20        9.24       16.69      9.83 o
   6   8  20       63.45       40.27     12.17 o
   7   8  20        1.02       -5.63     11.54 o
   8   8  20       14.56        5.29     20.42 o
   0   9  20        0.15      -17.87     11.91 o
   1   9  20       86.09       70.48     10.45 o
   2   9  20       40.97       31.23      9.66 o
   3   9  20       50.53       35.52      8.80 o
   4   9  20       15.12       18.59     10.77 o
   5   9  20       99.85      105.62     13.38 o
   6   9  20        8.57       12.43     12.05 o
   7   9  20        0.05       10.86     12.84 o
   8   9  20        8.76        5.47     14.19 o
   9   9  20        0.07      -27.94     24.36 o
   0  10  20      447.66      350.29     24.30 o
   1  10  20        6.83        8.50     10.66 o
   2  10  20       53.81       52.88     12.93 o
   3  10  20       23.33       21.91     10.88 o
   4  10  20        6.42        1.66     11.34 o
   5  10  20       18.63        5.53     11.95 o
   6  10  20       24.96       33.02     12.98 o
   7  10  20        5.42       11.34     14.66 o
   8  10  20       28.61       41.05     17.12 o
   9  10  20       10.60       27.35     21.14 o
   0  11  20      106.03       71.09     18.55 o
   1  11  20       18.49       29.72     12.03 o
   2  11  20       15.89        5.57     12.39 o
   3  11  20       32.46       12.45     12.24 o
   4  11  20       29.76       30.93     13.25 o
   5  11  20       15.77       20.29     13.62 o
   6  11  20        3.77        2.82     14.13 o
   7  11  20        0.85       10.01     14.53 o
   8  11  20       32.41       50.51     18.81 o
   0  12  20        0.42       18.22     18.00 o
   1  12  20        9.88        5.39     12.92 o
   2  12  20        2.68        8.11     13.95 o
   3  12  20        5.85       -3.71     12.92 o
   4  12  20       12.65       -0.81     13.86 o
   5  12  20       14.02       33.37     15.16 o
   6  12  20       14.02       35.29     16.54 o
   0  13  20       17.25       37.18     22.95 o
   1  13  20       14.61       40.04     15.64 o
   2  13  20        1.45       18.69     14.87 o
   3  13  20       13.52        6.88     15.09 o
   4  13  20       19.39       35.60     16.61 o
   0   1  21      343.29      319.17      9.44 o
   1   1  21      564.23      581.81     13.58 o
   0   2  21        8.51        0.57      5.54 o
   1   2  21       14.82       15.09      4.71 o
   2   2  21        6.49       -0.46      6.35 o
   0   3  21        6.11       13.23      6.94 o
   1   3  21      415.39      415.71     10.10 o
   2   3  21      405.07      379.07     12.22 o
   3   3  21       34.15       25.44      7.86 o
   0   4  21      112.08      136.06     10.43 o
   1   4  21      339.91      342.59     10.93 o
   2   4  21      437.96      408.59     11.87 o
   3   4  21      218.66      217.28      7.79 o
   4   4  21      394.27      383.00     15.11 o
   0   5  21      155.36      189.82     11.63 o
   1   5  21      483.23      456.63     11.18 o
   2   5  21      426.96      436.12     12.37 o
   3   5  21       74.99       88.62      6.29 o
   4   5  21       31.43       45.35      5.94 o
   5   5  21       76.76       85.23     11.08 o
   0   6  21       66.43      104.34     10.24 o
   1   6  21      313.37      345.42      9.98 o
   2   6  21      346.47      308.00     12.29 o
   3   6  21      179.93      182.84     10.10 o
   4   6  21       67.97       63.47      7.68 o
   5   6  21       14.47        8.14      7.58 o
   6   6  21       10.79       16.28     11.86 o
   0   7  21       15.04       13.62      8.16 o
   1   7  21        7.63       13.41      6.42 o
   2   7  21       14.97       20.86      7.01 o
   3   7  21      613.20      585.05     16.28 o
   4   7  21       32.76       23.49      7.47 o
   5   7  21       15.08        8.15      8.87 o
   6   7  21      122.64      133.14     12.60 o
   7   7  21       74.06       71.09     17.92 o
   0   8  21      201.36      223.00     15.90 o
   1   8  21      173.52      188.49     10.78 o
   2   8  21      244.03      266.64     12.37 o
   3   8  21       29.04       23.76      7.68 o
   4   8  21      165.17      154.64     12.78 o
   5   8  21      111.03      114.21     12.29 o
   6   8  21       15.83       27.32     11.12 o
   7   8  21       10.96        6.51     11.67 o
   8   8  21        8.59       16.91     21.27 o
   0   9  21        0.14       -4.49     12.82 o
   1   9  21      115.87      151.35     12.09 o
   2   9  21       98.62      106.44     11.49 o
   3   9  21       14.20        3.18      9.65 o
   4   9  21       90.78       93.77     12.52 o
   5   9  21        5.98        3.71     11.43 o
   6   9  21       52.24       66.71     13.49 o
   7   9  21        0.55        0.05     13.24 o
   8   9  21       13.81       25.95     16.80 o
   9   9  21        2.87       -2.54     26.68 o
   0  10  21       12.44       10.32     14.97 o
   1  10  21       20.95        6.39     10.91 o
   2  10  21      113.61      133.12     13.00 o
   3  10  21        1.65       25.90     12.47 o
   4  10  21       12.05        7.26     11.40 o
   5  10  21       13.78       -3.72     12.38 o
   6  10  21        6.97       10.42     13.74 o
   7  10  21       17.65       25.58     15.12 o
   8  10  21        8.50      -24.20     16.13 o
   0  11  21        6.94        1.36     16.19 o
   1  11  21       58.94       73.01     12.94 o
   2  11  21       34.71       30.68     13.24 o
   3  11  21       17.15       33.06     12.28 o
   4  11  21       25.50       19.04     13.34 o
   5  11  21        9.14        8.21     13.55 o
   6  11  21       13.27       -9.91     15.29 o
   7  11  21        4.77        7.03     16.94 o
   0  12  21        0.00       -9.90     17.61 o
   1  12  21        0.42      -11.38     13.27 o
   2  12  21       32.67       39.39     15.58 o
   3  12  21       11.61       23.08     13.24 o
   4  12  21        4.70        8.00     13.98 o
   5  12  21        8.90        5.95     14.81 o
   0  13  21        9.15        8.85     22.79 o
   1  13  21       14.98       31.57     15.96 o
   2  13  21       27.94       19.68     15.60 o
   3  13  21        0.67       -8.90     14.50 o
   0   1  22      217.29      222.73      8.39 o
   1   1  22        0.31       10.04      5.91 o
   0   2  22      109.39      134.56      8.90 o
   1   2  22      151.43      139.95      6.24 o
   2   2  22       16.30       16.00      6.92 o
   0   3  22      286.94      320.88     11.82 o
   1   3  22      633.05      581.95     12.37 o
   2   3  22      134.12      146.66      7.53 o
   3   3  22      129.54      148.52     10.57 o
   0   4  22      289.20      299.86     13.16 o
   1   4  22      267.84      209.97      9.82 o
   2   4  22      175.39      188.22      8.03 o
   3   4  22      235.47      268.44      8.65 o
   4   4  22      127.26      116.59     10.45 o
   0   5  22      808.02      742.94     21.51 o
   1   5  22       58.28       70.29      6.70 o
   2   5  22      105.23      139.64      7.47 o
   3   5  22      575.59      499.03     11.74 o
   4   5  22      446.10      480.14     12.29 o
   5   5  22      215.41      244.27     14.68 o
   0   6  22        2.79        6.12      9.27 o
   1   6  22      188.82      201.86      8.48 o
   2   6  22       93.95       87.80      7.61 o
   3   6  22      107.90      106.20      9.75 o
   4   6  22      492.49      544.67     14.55 o
   5   6  22      171.51      166.90     11.47 o
   6   6  22        4.15       -4.93     12.62 o
   0   7  22        0.05       11.68      9.10 o
   1   7  22      318.69      331.96     16.69 o
   2   7  22      531.64      471.93     16.32 o
   3   7  22       61.27       49.47     10.16 o
   4   7  22      228.98      198.46     12.76 o
   5   7  22        9.46       19.19      9.26 o
   6   7  22       11.62        2.83     10.31 o
   7   7  22       48.39       38.92     17.08 o
   0   8  22      138.33      110.42     13.53 o
   1   8  22       21.79       27.92      9.02 o
   2   8  22       70.32       56.77      9.82 o
   3   8  22       17.86       28.00      9.42 o
   4   8  22       54.53       61.21     10.43 o
   5   8  22       21.11       28.81     10.74 o
   6   8  22        8.81       21.22     11.48 o
   7   8  22       22.35        9.76     12.42 o
   8   8  22        0.01      -11.31     21.14 o
   0   9  22       44.12       10.90     14.00 o
   1   9  22       17.38        6.06      9.90 o
   2   9  22       60.19       47.84     11.04 o
   3   9  22       16.54       37.58     10.76 o
   4   9  22       25.49       32.40     11.17 o
   5   9  22       13.78       12.93     11.38 o
   6   9  22        7.36        1.15     12.33 o
   7   9  22       13.81       36.11     16.59 o
   8   9  22       19.52       19.97     16.28 o
   9   9  22       20.05       -0.81     26.81 o
   0  10  22        0.07       28.61     15.86 o
   1  10  22       54.09       38.49     11.58 o
   2  10  22        3.75        2.58     11.72 o
   3  10  22       87.01       82.35     13.95 o
   4  10  22       27.88       19.07     11.37 o
   5  10  22       12.26       20.12     12.64 o
   6  10  22       29.99       38.73     14.09 o
   7  10  22       10.45       39.91     16.57 o
   8  10  22        2.92        1.32     17.40 o
   0  11  22       13.78       17.22     17.48 o
   1  11  22        9.25        3.46     12.13 o
   2  11  22       11.16       20.01     12.77 o
   3  11  22        7.58       11.71     13.68 o
   4  11  22        7.44       16.08     12.75 o
   5  11  22       46.44       36.39     13.48 o
   6  11  22       10.53       44.41     19.35 o
   7  11  22       40.67       52.45     17.90 o
   0  12  22        5.83       48.41     27.70 o
   1  12  22       19.93       21.18     15.25 o
   2  12  22       16.22       22.71     14.27 o
   3  12  22        0.97      -20.54     13.69 o
   4  12  22        9.32       18.00     14.28 o
   5  12  22       16.83       11.95     14.61 o
   0  13  22        0.00      -16.67     23.42 o
   1  13  22        7.41        9.01     16.38 o
   0   1  23     2104.24     2091.33     30.47 o
   1   1  23      169.38      148.30      8.32 o
   0   2  23      907.22      885.15     19.64 o
   1   2  23     1221.77     1093.34     15.73 o
   2   2  23      143.23      165.35      9.73 o
   0   3  23        6.02        7.35      7.68 o
   1   3  23       46.72       72.45      6.80 o
   2   3  23      311.94      319.00      9.48 o
   3   3  23       93.64      100.22      9.88 o
   0   4  23      380.82      308.81     17.62 o
   1   4  23       80.85       74.51      7.33 o
   2   4  23      743.78      749.10     14.74 o
   3   4  23       51.44       30.17      6.16 o
   4   4  23      460.26      406.85     16.43 o
   0   5  23        3.20       24.80      9.36 o
   1   5  23      324.74      340.47     13.23 o
   2   5  23      800.52      828.14     15.21 o
   3   5  23      226.23      235.30     11.75 o
   4   5  23      152.67      145.24      8.39 o
   5   5  23     1263.74     1131.66     31.91 o
   0   6  23        0.16        6.89      9.46 o
   1   6  23      660.67      655.89     16.59 o
   2   6  23      422.04      438.85     13.69 o
   3   6  23       58.71       54.19      8.51 o
   4   6  23       38.38       38.20      8.24 o
   5   6  23       19.49       31.71      8.82 o
   6   6  23       65.00       52.71     15.15 o
   0   7  23      335.41      316.14     15.43 o
   1   7  23      197.08      185.90     10.57 o
   2   7  23      247.13      228.65     13.37 o
   3   7  23      113.03       80.82     11.31 o
   4   7  23      253.85      246.90     12.83 o
   5   7  23       53.80       63.87     10.27 o
   6   7  23       75.49       81.93     11.90 o
   7   7  23       96.87       68.88     22.59 o
   0   8  23        3.96        6.28     11.52 o
   1   8  23       70.78       73.41      9.54 o
   2   8  23       26.70       18.76      9.62 o
   3   8  23      243.46      261.80     15.85 o
   4   8  23      168.38      164.84     12.95 o
   5   8  23        7.12       11.55     10.17 o
   6   8  23       20.70       19.85     11.69 o
   7   8  23        5.84       -1.74     12.69 o
   8   8  23        2.44        8.18     21.98 o
   0   9  23       79.48      105.10     16.35 o
   1   9  23       29.56       24.12     10.61 o
   2   9  23       11.17       11.86     10.31 o
   3   9  23       24.68       14.06     11.79 o
   4   9  23       32.65       31.30     12.49 o
   5   9  23        7.92       13.26     11.46 o
   6   9  23        1.49        6.79     12.54 o
   7   9  23       53.90       65.98     15.42 o
   8   9  23        6.90       10.84     17.31 o
   9   9  23        3.90       40.93     34.10 o
   0  10  23       17.92        0.82     16.98 o
   1  10  23      110.34      136.85     15.07 o
   2  10  23       67.32       68.34     13.19 o
   3  10  23       31.30       59.21     13.20 o
   4  10  23       52.13       40.06     15.76 o
   5  10  23        2.86       18.49     12.48 o
   6  10  23       14.60       18.64     14.21 o
   7  10  23       14.48       34.66     16.96 o
   0  11  23        3.48       -0.86     17.83 o
   1  11  23        8.86       14.64     12.78 o
   2  11  23        6.25       15.05     12.89 o
   3  11  23       17.32       33.98     13.80 o
   4  11  23        4.67       42.39     14.02 o
   5  11  23        5.37      -19.65     14.43 o
   6  11  23        8.30       14.71     16.38 o
   0  12  23      123.27      110.85     24.65 o
   1  12  23       25.16       25.53     14.61 o
   2  12  23       19.30       54.52     15.10 o
   3  12  23       20.26       35.91     15.80 o
   4  12  23        8.74       19.54     15.43 o
   0   0  24     1270.35     1150.34     34.08 o
   0   1  24      405.01      533.06     14.10 o
   1   1  24       15.36       39.35      7.05 o
   0   2  24       97.30       98.58      9.67 o
   1   2  24       26.91       43.76      5.87 o
   2   2  24      356.87      355.53     14.14 o
   0   3  24      447.42      441.10     15.34 o
   1   3  24      331.42      336.38     10.13 o
   2   3  24      265.35      302.30      9.67 o
   3   3  24        3.98       12.73      8.22 o
   0   4  24       15.28       28.89     11.07 o
   1   4  24      241.83      228.22     11.39 o
   2   4  24      657.38      659.93     13.97 o
   3   4  24      354.59      321.47     11.41 o
   4   4  24      502.65      460.69     19.12 o
   0   5  24     1251.21     1289.42     28.17 o
   1   5  24      122.11       97.34      7.84 o
   2   5  24      341.43      330.89     11.90 o
   3   5  24      954.34      897.65     18.02 o
   4   5  24      171.96      126.87      8.36 o
   5   5  24       54.89       53.71     14.21 o
   0   6  24       33.13       40.92     11.28 o
   1   6  24       35.42       26.17      8.55 o
   2   6  24      119.62      140.58     10.36 o
   3   6  24       65.15       71.47      9.57 o
   4   6  24       32.71       31.63      9.25 o
   5   6  24       37.82       29.46     10.38 o
   6   6  24      185.94      185.63     22.39 o
   0   7  24       43.29       69.43     13.72 o
   1   7  24       24.11       57.99     14.54 o
   2   7  24        6.78       -5.25      9.50 o
   3   7  24       21.15       23.70     10.40 o
   4   7  24      241.50      263.72     15.49 o
   5   7  24        1.00        6.44      9.30 o
   6   7  24        5.21        6.46     10.89 o
   7   7  24        9.58      -10.53     16.88 o
   0   8  24       63.81       81.80     14.14 o
   1   8  24      140.07      141.25     10.69 o
   2   8  24       78.13       60.53     12.62 o
   3   8  24       11.45       -0.47     11.67 o
   4   8  24       36.39       42.16     10.54 o
   5   8  24      110.74      128.90     14.58 o
   6   8  24       46.84       47.95     12.25 o
   7   8  24        2.01       -5.21     13.70 o
   8   8  24        0.05      -10.74     21.83 o
   0   9  24       65.00       60.02     15.63 o
   1   9  24       23.95       35.61     10.36 o
   2   9  24       62.43       82.18     12.15 o
   3   9  24       39.28       23.10     12.34 o
   4   9  24       23.88       22.09     12.28 o
   5   9  24        7.01       11.25     11.58 o
   6   9  24       33.80       38.66     13.40 o
   7   9  24       23.47       16.39     14.45 o
   8   9  24        0.65        2.79     18.02 o
   0  10  24      112.72      144.55     19.49 o
   1  10  24       27.90       42.12     12.24 o
   2  10  24       23.78       22.22     12.53 o
   3  10  24       45.49       60.56     14.74 o
   4  10  24        8.97       17.09     14.30 o
   5  10  24        3.27       -7.18     12.24 o
   6  10  24       19.61        9.10     13.88 o
   7  10  24        6.64      -23.27     15.52 o
   0  11  24        0.32       20.29     18.32 o
   1  11  24        1.05        4.18     12.89 o
   2  11  24       28.99       20.17     14.10 o
   3  11  24        3.80        2.40     13.72 o
   4  11  24       23.76       56.24     16.62 o
   5  11  24        4.19       31.70     14.90 o
   0  12  24       28.91       27.98     21.67 o
   1  12  24       61.11       83.18     16.74 o
   2  12  24       36.52       67.69     16.53 o
   3  12  24       21.32        9.83     15.72 o
   0   1  25      960.75      853.60     18.25 o
   1   1  25     5295.21     5156.02     71.08 o
   0   2  25      504.85      532.89     16.33 o
   1   2  25      334.51      389.04     10.18 o
   2   2  25      582.00      646.28     18.21 o
   0   3  25     1859.23     1920.12     37.65 o
   1   3  25       69.66       75.30      6.67 o
   2   3  25       36.66       23.16      6.76 o
   3   3  25      432.10      429.63     17.69 o
   0   4  25      200.76      237.38     14.21 o
   1   4  25       50.81       25.35      7.47 o
   2   4  25      626.60      612.54     16.24 o
   3   4  25      230.12      239.73     11.34 o
   4   4  25       65.67       78.14     11.83 o
   0   5  25       43.19       49.64     11.91 o
   1   5  25      206.04      222.43     11.02 o
   2   5  25      190.76      179.42     11.56 o
   3   5  25       23.00       18.51      8.27 o
   4   5  25       10.56       13.46      7.69 o
   5   5  25       69.53       36.54     14.77 o
   0   6  25       97.38       70.01     12.88 o
   1   6  25      134.76      111.29     11.13 o
   2   6  25       69.48       65.38     10.08 o
   3   6  25      230.54      210.65     12.73 o
   4   6  25       27.43       31.98     10.35 o
   5   6  25       94.04       74.23     10.83 o
   6   6  25       39.40       42.26     15.45 o
   0   7  25      217.23      233.50     18.39 o
   1   7  25       29.08       34.41     10.63 o
   2   7  25       80.72      116.05     13.82 o
   3   7  25      324.66      368.22     20.74 o
   4   7  25      136.20      151.14     13.92 o
   5   7  25        6.98       -9.68      9.77 o
   6   7  25        3.11       -3.21     10.11 o
   7   7  25       64.96       83.62     19.96 o
   0   8  25        6.57       11.95     12.82 o
   1   8  25       17.80       25.04      9.34 o
   2   8  25       26.83       18.30     13.15 o
   3   8  25        3.33       22.62     12.39 o
   4   8  25       21.22       37.99     13.65 o
   5   8  25       12.69       31.50     10.69 o
   6   8  25       34.46       35.93     12.32 o
   7   8  25       10.51        7.19     14.14 o
   8   8  25        4.66       -1.90     22.91 o
   0   9  25       24.76       28.17     17.26 o
   1   9  25       55.89       66.26     10.86 o
   2   9  25      106.12      101.90     13.75 o
   3   9  25       13.62        9.11     13.68 o
   4   9  25       42.86       36.03     13.02 o
   5   9  25        9.65       30.77     12.93 o
   6   9  25        8.81       13.88     12.72 o
   7   9  25        8.89       22.29     14.27 o
   8   9  25        5.89       23.73     17.96 o
   0  10  25      113.57      136.56     21.24 o
   1  10  25       13.62       14.88     11.92 o
   2  10  25        8.97       17.30     12.56 o
   3  10  25        3.83      -13.30     13.27 o
   4  10  25       14.95       18.56     14.84 o
   5  10  25        0.98        9.15     14.14 o
   6  10  25       34.94       49.78     15.20 o
   0  11  25        0.00       -3.14     18.14 o
   1  11  25        0.58        4.50     12.75 o
   2  11  25       20.40       27.34     13.98 o
   3  11  25        4.29       40.78     15.64 o
   4  11  25       21.23       25.53     16.98 o
   5  11  25        6.98      -11.00     16.23 o
   0  12  25       31.01       40.99     37.21 o
   1  12  25       38.85       58.06     15.84 o
   0   1  26      646.89      724.59     18.31 o
   1   1  26      852.02     1019.65     21.21 o
   0   2  26      517.34      512.20     17.01 o
   1   2  26      467.60      438.86     10.97 o
   2   2  26      186.80      166.07     14.69 o
   0   3  26      435.94      481.24     19.63 o
   1   3  26      234.75      216.25      9.26 o
   2   3  26       27.21       27.31      7.09 o
   3   3  26       49.26       38.92     12.79 o
   0   4  26      143.33      134.62     14.72 o
   1   4  26       53.72       44.19      8.28 o
   2   4  26      274.93      285.96     11.59 o
   3   4  26       82.26       64.70      8.86 o
   4   4  26       21.94       15.42     10.49 o
   0   5  26      386.66      390.28     25.53 o
   1   5  26      173.06      184.64     11.06 o
   2   5  26       19.11       29.82      8.97 o
   3   5  26       47.45       34.78      8.95 o
   4   5  26       45.39       46.62     10.68 o
   5   5  26       24.53        2.95     14.32 o
   0   6  26       28.64       -3.78     12.93 o
   1   6  26      140.49      117.80     11.63 o
   2   6  26       10.43       -2.43      9.20 o
   3   6  26      175.06      184.07     12.51 o
   4   6  26      103.42      121.80     12.40 o
   5   6  26       45.43       21.14     10.02 o
   6   6  26       20.95       -0.99     14.77 o
   0   7  26       50.52       48.22     12.02 o
   1   7  26      224.02      244.20     14.87 o
   2   7  26      229.24      209.57     14.77 o
   3   7  26      113.85       92.58     12.94 o
   4   7  26       54.17       56.89     12.80 o
   5   7  26       77.36       74.47     12.43 o
   6   7  26       18.28       17.48     12.69 o
   7   7  26       17.64       -4.71     24.65 o
   0   8  26       30.65       27.52     12.59 o
   1   8  26       27.77       45.63     11.35 o
   2   8  26       29.26       23.37     14.54 o
   3   8  26       15.24       22.78     13.64 o
   4   8  26        0.07        3.98     13.73 o
   5   8  26       12.62      -10.31     12.52 o
   6   8  26        3.91        6.17     11.43 o
   7   8  26        2.03       10.90     14.67 o
   8   8  26       11.47        2.49     22.42 o
   0   9  26       14.56        5.20     19.25 o
   1   9  26       21.23       23.16     10.95 o
   2   9  26       20.78       -0.21     12.03 o
   3   9  26       62.45       52.28     13.97 o
   4   9  26        7.18        6.37     12.51 o
   5   9  26       26.43       36.06     13.81 o
   6   9  26        4.42       19.90     12.81 o
   7   9  26        5.77       12.78     16.28 o
   0  10  26        0.18        5.64     16.74 o
   1  10  26        4.06       -5.58     11.69 o
   2  10  26        1.85       -6.72     13.13 o
   3  10  26       67.10      115.77     18.38 o
   4  10  26       19.26       61.31     16.06 o
   5  10  26        5.36        2.84     14.03 o
   6  10  26        3.63       32.51     14.95 o
   0  11  26        2.68       -3.42     18.25 o
   1  11  26       10.89       22.61     15.12 o
   2  11  26       19.03        4.06     14.14 o
   3  11  26        7.07        1.61     15.54 o
   0   1  27      365.64      335.74     14.15 o
   1   1  27     1625.28     1667.96     30.80 o
   0   2  27      651.19      682.81     21.30 o
   1   2  27      956.41      936.70     16.41 o
   2   2  27       52.47       58.49     11.16 o
   0   3  27     1254.10     1160.93     30.44 o
   1   3  27       83.44       81.14      7.99 o
   2   3  27       42.74       27.43      7.64 o
   3   3  27       70.39       76.50     14.44 o
   0   4  27      463.04      429.82     19.97 o
   1   4  27        1.81        4.21      7.99 o
   2   4  27      361.97      351.13     14.02 o
   3   4  27      154.38      119.89     10.31 o
   4   4  27       53.45       33.87     13.96 o
   0   5  27      187.53      193.04     18.10 o
   1   5  27        5.11        5.15      8.81 o
   2   5  27      272.83      238.81     12.91 o
   3   5  27      166.77      192.35     13.33 o
   4   5  27       21.15        0.47      9.46 o
   5   5  27       52.26       61.77     15.95 o
   0   6  27       67.54       39.22     17.74 o
   1   6  27       45.16       64.32     10.92 o
   2   6  27       34.40       29.19     10.51 o
   3   6  27      145.23      121.38     13.12 o
   4   6  27      161.97      188.01     14.26 o
   5   6  27       41.58       27.62     11.69 o
   6   6  27       28.73       11.50     15.45 o
   0   7  27        6.41       -6.06     13.93 o
   1   7  27       60.80       52.01     11.77 o
   2   7  27       28.59       16.17     10.97 o
   3   7  27       15.08       29.85     11.89 o
   4   7  27       76.12       59.54     12.75 o
   5   7  27       30.16       34.28     14.46 o
   6   7  27        6.73      -10.87     10.90 o
   7   7  27       16.15       56.85     19.46 o
   0   8  27       43.20       80.81     14.57 o
   1   8  27       96.22       83.07     13.05 o
   2   8  27       18.36       -8.82     12.95 o
   3   8  27       50.39       69.76     14.72 o
   4   8  27        4.89       -6.10     13.86 o
   5   8  27        4.19       27.29     13.54 o
   6   8  27        6.65       13.91     13.00 o
   7   8  27       11.51       25.36     14.80 o
   0   9  27       92.41      138.86     18.24 o
   1   9  27       13.60       23.50     12.07 o
   2   9  27        1.44        8.50     11.98 o
   3   9  27        8.25       -3.98     11.96 o
   4   9  27       17.15       17.94     13.00 o
   5   9  27       62.93       67.84     16.40 o
   6   9  27        3.43      -11.77     13.85 o
   0  10  27        0.07       35.92     18.18 o
   1  10  27       33.03       30.32     13.11 o
   2  10  27       18.04       22.80     14.28 o
   3  10  27       22.46       23.93     15.50 o
   4  10  27        2.82       17.42     15.09 o
   5  10  27        3.02       17.46     17.46 o
   0  11  27        0.30      -13.47     24.42 o
   1  11  27       13.67       25.86     15.02 o
   2  11  27       12.39       -3.70     15.27 o
   0   0  28     1513.52     1505.71     81.58 o
   0   1  28      168.64      185.45     11.79 o
   1   1  28        8.40       25.71      9.95 o
   0   2  28        6.59       24.45     10.24 o
   1   2  28       85.90      104.65      7.49 o
   2   2  28       22.14       25.82     11.38 o
   0   3  28      413.70      431.71     21.69 o
   1   3  28       82.01       89.68      8.33 o
   2   3  28      146.20      135.11      9.90 o
   3   3  28        2.25       13.47     13.51 o
   0   4  28        0.22       27.46     12.54 o
   1   4  28       14.36        4.33      8.18 o
   2   4  28       32.64       43.27      9.63 o
   3   4  28       40.42       21.78      8.88 o
   4   4  28        8.86       25.37     16.39 o
   0   5  28       16.57        1.37     14.50 o
   1   5  28      170.94      202.16     13.55 o
   2   5  28      103.16      114.33     11.38 o
   3   5  28       77.03       68.52     11.03 o
   4   5  28       19.62       12.27     10.31 o
   5   5  28        0.00        9.75     18.18 o
   0   6  28        0.15       -0.43     17.19 o
   1   6  28       74.92       67.27     13.82 o
   2   6  28       63.33       98.64     12.31 o
   3   6  28       86.98       94.81     12.93 o
   4   6  28       10.84       19.39     12.13 o
   5   6  28       82.06       89.23     13.88 o
   6   6  28        9.68        7.73     14.98 o
   0   7  28       13.91       44.65     16.10 o
   1   7  28       63.52       59.45     12.41 o
   2   7  28       22.02        8.35     12.43 o
   3   7  28       38.92       43.48     12.15 o
   4   7  28       14.27       17.80     12.83 o
   5   7  28        1.47        1.29     12.52 o
   6   7  28        4.84       -9.51     10.93 o
   7   7  28       14.63       51.18     19.40 o
   0   8  28        1.19       26.35     17.02 o
   1   8  28        2.15      -10.30     13.64 o
   2   8  28       12.55       11.23     13.16 o
   3   8  28       24.63       13.81     13.69 o
   4   8  28       10.06        2.73     14.39 o
   5   8  28        4.68        4.35     13.34 o
   6   8  28        4.79       13.98     14.39 o
   7   8  28       26.49       29.91     15.26 o
   0   9  28        0.27       -2.17     15.28 o
   1   9  28       13.20       26.79     11.59 o
   2   9  28        0.79       16.68     15.99 o
   3   9  28       26.58       39.01     21.37 o
   4   9  28        3.02        0.09     15.89 o
   5   9  28       20.11       12.14     13.78 o
   6   9  28       25.10       20.30     15.52 o
   0  10  28        8.30       23.18     17.69 o
   1  10  28        4.20        1.06     14.04 o
   2  10  28        2.40       22.09     14.23 o
   3  10  28        6.62       16.37     14.98 o
   4  10  28        5.92       31.44     15.38 o
   0   1  29      112.07      101.08     10.97 o
   1   1  29        8.59       16.49      9.82 o
   0   2  29      738.55      772.43     24.82 o
   1   2  29       21.85       18.78      6.91 o
   2   2  29       48.01       43.94     11.79 o
   0   3  29      217.93      222.97     16.09 o
   1   3  29       70.71       52.68      8.50 o
   2   3  29       12.53       -7.69      7.45 o
   3   3  29       62.70       71.38     13.21 o
   0   4  29      252.63      309.88     26.95 o
   1   4  29      110.71      129.94     10.62 o
   2   4  29       24.68       27.96      9.37 o
   3   4  29       17.53        9.24      9.46 o
   4   4  29       22.59       33.39     17.38 o
   0   5  29        2.68        8.62     12.78 o
   1   5  29       68.04       62.43     11.02 o
   2   5  29       25.44       42.08     10.67 o
   3   5  29       63.85       69.22     11.76 o
   4   5  29       23.53       25.70     14.03 o
   5   5  29       68.98       79.87     22.03 o
   0   6  29       18.22       28.70     16.96 o
   1   6  29      149.28      152.52     13.62 o
   2   6  29       50.55       56.30     12.03 o
   3   6  29       34.83       39.76     11.90 o
   4   6  29      108.12      119.31     16.46 o
   5   6  29       93.43       91.33     14.09 o
   6   6  29        3.02       17.97     15.95 o
   0   7  29        0.25        9.53     15.47 o
   1   7  29       42.07       53.19     12.45 o
   2   7  29        5.91       19.96     12.42 o
   3   7  29       42.15       37.73     12.92 o
   4   7  29       58.33       32.17     13.93 o
   5   7  29       12.57       21.49     14.34 o
   6   7  29       17.29       36.61     13.39 o
   7   7  29       66.01       64.32     20.76 o
   0   8  29       56.27       90.38     19.83 o
   1   8  29       22.61       18.75     13.04 o
   2   8  29        2.53       -6.67     13.65 o
   3   8  29       12.01       -4.73     14.20 o
   4   8  29        9.24       21.81     15.24 o
   5   8  29        4.06        0.20     16.15 o
   6   8  29       23.87       35.48     15.31 o
   0   9  29        0.96       -3.23     20.28 o
   1   9  29       16.78       -6.81     12.05 o
   2   9  29       24.84       21.92     15.32 o
   3   9  29        0.45       26.73     16.20 o
   4   9  29       12.78       -4.84     17.75 o
   5   9  29        2.51       10.78     13.94 o
   0  10  29        6.26       34.53     18.23 o
   1  10  29        3.37       -7.34     14.09 o
   2  10  29       16.84        3.21     14.19 o
   0   1  30      220.56      247.76     15.95 o
   1   1  30      103.14      107.13     12.13 o
   0   2  30      131.00      106.06     13.85 o
   1   2  30       79.94       70.70      9.39 o
   2   2  30       80.89       78.05     13.93 o
   0   3  30       74.69       40.53     13.42 o
   1   3  30      117.13      109.35      9.59 o
   2   3  30       26.53       16.15      8.02 o
   3   3  30       87.65       97.86     12.86 o
   0   4  30        0.01        6.96     11.99 o
   1   4  30       12.53        5.80      9.48 o
   2   4  30        8.18      -12.70      8.47 o
   3   4  30       94.16       66.87     11.45 o
   4   4  30        6.64       28.19     18.05 o
   0   5  30        3.62       -7.46     12.66 o
   1   5  30       10.02        3.30      9.97 o
   2   5  30       34.72       55.80     10.81 o
   3   5  30        8.41       17.89     10.73 o
   4   5  30       21.07       -7.84     11.62 o
   5   5  30       14.61      -28.11     18.74 o
   0   6  30       52.54       79.76     15.91 o
   1   6  30       30.82       59.62     12.75 o
   2   6  30       26.18       37.01     12.45 o
   3   6  30       99.59       76.66     13.14 o
   4   6  30        9.70       -4.08     11.85 o
   5   6  30       53.33       61.43     14.10 o
   6   6  30        0.04        7.57     18.83 o
   0   7  30        6.61        3.08     15.32 o
   1   7  30       57.31       63.48     14.77 o
   2   7  30       38.83       33.16     13.08 o
   3   7  30       31.38       22.47     13.08 o
   4   7  30       45.39       49.38     15.57 o
   5   7  30       27.34       37.44     14.78 o
   6   7  30        0.07       11.37     13.23 o
   0   8  30        2.03      -20.29     18.91 o
   1   8  30       54.58       61.38     14.98 o
   2   8  30        7.42       -3.76     14.48 o
   3   8  30       11.90       27.67     16.29 o
   4   8  30        4.69        7.01     14.85 o
   5   8  30        8.32       -4.62     15.84 o
   0   9  30      110.56      145.84     26.04 o
   1   9  30       30.26       12.23     13.20 o
   2   9  30        7.57       10.53     16.81 o
   3   9  30        0.06      -12.90     15.45 o
   0   1  31      156.17      161.34     15.86 o
   1   1  31      153.21      164.19     16.41 o
   0   2  31        0.49       -6.15     12.88 o
   1   2  31       11.32        3.83      8.72 o
   2   2  31       67.28       54.30     13.18 o
   0   3  31        0.09        7.08     12.40 o
   1   3  31        5.63        4.93      8.49 o
   2   3  31       31.29       45.35      9.21 o
   3   3  31       11.67        7.65     11.68 o
   0   4  31        8.48       16.40     13.36 o
   1   4  31       13.58        4.22      9.83 o
   2   4  31       15.00       -6.69      9.21 o
   3   4  31       21.69       30.80     12.56 o
   4   4  31        0.00       34.53     17.61 o
   0   5  31        1.06      -11.47     15.32 o
   1   5  31       14.98       10.30     10.83 o
   2   5  31       45.32       65.66     11.72 o
   3   5  31       45.88       30.45     11.86 o
   4   5  31       11.08       23.59     12.75 o
   5   5  31        2.52       16.68     20.20 o
   0   6  31        8.64        5.63     17.05 o
   1   6  31       12.93        0.42     11.75 o
   2   6  31       13.85       -0.75     12.12 o
   3   6  31       17.47       27.68     14.34 o
   4   6  31       11.51        1.55     12.23 o
   5   6  31       23.87       56.50     15.25 o
   6   6  31        6.28       19.25     18.91 o
   0   7  31        0.56      -15.55     18.22 o
   1   7  31      105.62      110.83     19.81 o
   2   7  31       22.76       12.02     12.76 o
   3   7  31        3.14       13.16     14.03 o
   4   7  31        1.86       12.02     15.26 o
   5   7  31        1.00       -7.63     14.10 o
   0   8  31       12.16       -0.06     18.35 o
   1   8  31       73.73      107.20     17.58 o
   2   8  31       10.09       22.14     15.20 o
   3   8  31       27.62       33.00     16.94 o
   4   8  31       17.22       13.26     16.69 o
   0   9  31       18.06       54.16     22.12 o
   1   9  31       17.30        9.95     16.52 o
   0   0  32      198.31      125.61     35.21 o
   0   1  32       36.08       29.69     13.43 o
   1   1  32        2.33       -4.38     12.93 o
   0   2  32        0.09        2.05     11.49 o
   1   2  32       10.96        3.34      8.83 o
   2   2  32       60.94       73.16     13.67 o
   0   3  32      144.59      160.13     15.09 o
   1   3  32       23.04       21.29      9.81 o
   2   3  32       36.11       37.84      9.30 o
   3   3  32       29.52       26.14     12.95 o
   0   4  32        2.88      -18.97     12.65 o
   1   4  32       41.73       40.20      9.76 o
   2   4  32       15.12       20.86     10.42 o
   3   4  32        7.12       15.46     11.46 o
   4   4  32      126.26      137.19     23.37 o
   0   5  32      121.68      160.88     18.19 o
   1   5  32        4.54      -15.78     10.52 o
   2   5  32       29.15       45.74     13.13 o
   3   5  32        6.23        2.99     12.79 o
   4   5  32       19.19       25.10     13.75 o
   5   5  32        0.02       24.08     23.82 o
   0   6  32       26.93       22.31     18.42 o
   1   6  32       27.80       33.34     12.71 o
   2   6  32       16.16        8.49     12.35 o
   3   6  32        1.46        5.77     13.67 o
   4   6  32        2.94       17.40     13.66 o
   5   6  32       49.61       52.34     16.68 o
   6   6  32        3.25      -15.32     30.37 o
   0   7  32        4.44       -6.35     20.69 o
   1   7  32       52.53       51.89     14.33 o
   2   7  32       24.23       14.75     14.96 o
   3   7  32        3.43        6.20     14.52 o
   4   7  32        8.37       -8.10     15.32 o
   0   8  32       48.29       27.17     23.11 o
   1   8  32       21.32       49.39     16.89 o
   2   8  32        3.39       17.62     15.66 o
   3   8  32       26.00       35.53     18.06 o
   0   1  33        7.15       17.89     15.09 o
   1   1  33       12.52       -3.06     13.16 o
   0   2  33        0.38        4.89     13.61 o
   1   2  33       10.36       -1.34      9.03 o
   2   2  33        4.73       28.33     12.64 o
   0   3  33       89.90      105.57     14.70 o
   1   3  33       33.44       50.99     10.30 o
   2   3  33       46.44       59.31      9.64 o
   3   3  33        3.62        3.87     13.64 o
   0   4  33       23.23       35.21     14.66 o
   1   4  33        3.41        5.45      9.26 o
   2   4  33       83.27       85.05     13.88 o
   3   4  33        6.55       -8.78     11.41 o
   4   4  33        3.11        6.41     20.92 o
   0   5  33       42.07       57.30     16.41 o
   1   5  33        1.96       -1.99     11.56 o
   2   5  33       12.09       10.85     12.15 o
   3   5  33        1.22       13.92     12.49 o
   4   5  33       34.03       13.26     14.27 o
   5   5  33        0.00       19.08     23.37 o
   0   6  33        1.61       18.58     15.75 o
   1   6  33        8.70        2.71     12.92 o
   2   6  33       32.65       22.89     12.49 o
   3   6  33       55.97       73.08     14.34 o
   4   6  33       10.79        4.85     15.61 o
   5   6  33        5.81       21.22     16.82 o
   0   7  33       32.49       45.50     18.79 o
   1   7  33        3.40       -2.76     14.10 o
   2   7  33        7.19       15.08     14.40 o
   3   7  33        3.65        8.71     15.06 o
   0   1  34        0.88      -21.95     14.63 o
   1   1  34        4.95        9.86     15.44 o
   0   2  34        4.76       -7.74     13.51 o
   1   2  34       36.32       42.13      9.94 o
   2   2  34       32.95       40.48     14.89 o
   0   3  34        0.00      -16.51     12.40 o
   1   3  34       32.17       29.20      9.83 o
   2   3  34       33.68       36.51     11.47 o
   3   3  34       14.07      -21.12     14.08 o
   0   4  34       40.66       33.99     15.34 o
   1   4  34        0.69       14.71      9.73 o
   2   4  34        3.27        8.72     10.54 o
   3   4  34        8.13        9.74     12.05 o
   4   4  34       40.77       32.11     17.95 o
   0   5  34        1.17      -10.51     14.94 o
   1   5  34       10.82        9.37     11.99 o
   2   5  34       47.06       53.10     13.41 o
   3   5  34       44.51       47.14     13.45 o
   4   5  34        6.72       -5.93     14.07 o
   0   6  34        2.93        0.51     17.50 o
   1   6  34        1.07       13.31     13.09 o
   2   6  34        5.26       33.09     14.43 o
   3   6  34       14.69       23.26     14.22 o
   0   7  34        1.37        7.76     20.72 o
   0   1  35        3.21        6.59     15.35 o
   1   1  35       17.53       12.60     15.91 o
   0   2  35       19.66       12.94     13.83 o
   1   2  35        4.41        6.05      9.49 o
   2   2  35       45.51       46.95     16.06 o
   0   3  35        3.84        3.02     12.86 o
   1   3  35        0.08        3.50      9.84 o
   2   3  35       20.44       21.85     10.45 o
   3   3  35       35.41       24.49     15.87 o
   0   4  35       22.97       12.26     14.00 o
   1   4  35        2.29        6.04     12.46 o
   2   4  35       31.80       29.47     11.27 o
   3   4  35       39.92       28.59     11.13 o
   4   4  35      118.96      110.14     19.07 o
   0   5  35      137.26      182.36     22.13 o
   1   5  35        4.08       11.98     14.07 o
   2   5  35       14.08        2.72     13.54 o
   3   5  35       30.78        2.45     13.19 o
   0   6  35        1.20        9.65     17.41 o
   0   0  36        4.76       20.25     34.47 o
   0   1  36        4.68       -3.06     16.49 o
   1   1  36       23.22       36.62     17.73 o
   0   2  36        3.20        8.93     14.30 o
   1   2  36       22.61       52.44     10.82 o
   2   2  36       28.15       53.71     16.64 o
   0   3  36       50.15      101.15     17.62 o
   1   3  36       33.58       61.95     11.16 o
   2   3  36       11.91      -15.34     10.23 o
   3   3  36       17.25       11.24     14.56 o
   0   4  36       87.62      155.15     17.25 o
   1   4  36       33.14       19.00     11.34 o
   2   4  36       34.59       40.47     12.15 o
   0   1  37        0.02      -24.60     16.40 o
   1   1  37        1.14       -7.82     16.92 o
   0   2  37       51.21       68.00     18.09 o
   1   2  37        0.83        0.46     10.93 o
   2   2  37       12.56       15.69     16.06 o
   0   3  37       18.29       36.91     16.64 o
   1   3  37       32.94       42.24     12.09 o
 
